# Supplementary material for: Fluctuation Scaling, Taylor’s Law, and Crime
Source: PLoS One. 2014 Oct 1;9(10):e109004. doi: 10.1371/journal.pone.0109004 (PMC4182799; doi:10.1371/journal.pone.0109004)
Supplement: Data File S1 — Monthly Provisional Mortality data for 2013 as provided by the Office of National Statistics (release date 28/01/2014). (XLS) [file pone.0109004.s001.xls]

## Sheet: Contents
Contents	Monthly Provisional Figures on Deaths Registered in England and Wales
Metadata	Information on monthly deaths
Terms and conditions	Terms and conditions
Figures for 2013	Deaths (numbers): by region, 2013 registrations, England and Wales
Final Figures for 2012	Deaths (numbers): by region, 2012 registrations, England and Wales
Related publications	Provides links to further mortality statistics based on death registrations

## Sheet: Metadata
Contents
Metadata
Introduction
Monthly death figures provide counts of the number of deaths registered in a calendar month, by area of usual residence in England and Wales for 2013.
These figures are presented by regions (within England), unitary authorities, counties, districts & London boroughs.
Notes
Deaths occurring in England and Wales are registered on the General Register Office's Registration Online (RON) system.
Daily extracts of death registration records from RON are processed on ONS' database systems.
The monthly figures are updated when provisional quarterly data are published. Figures remain provisional until final annual data are released.
Due to the timeliness of this release, death registrations may be included in this publication before they are fully coded with area information. The order in which area of usual residence information is coded can affect the additivity within this publication. When provisional figures are collated:
- A very small number of death registrations can sometimes have region of usual residence coded but no local area coding. Consequently counts for local areas may not always sum to the regional count.
- A very small number of death registrations can sometimes have some area information coded but may still require the country of usual residence code. If necessary, country counts are derived from regional counts to ensure they are representative.
Limitations of the monthly deaths data: Monthly deaths figures are published to meet user needs, providing very timely, but provisional counts of death registrations in England and Wales and by local authority of usual residence. At this time, registrations extracted from the ONS deaths database have not been subject to the full quality assurance process. Consequently, any quarterly or annual fig…
An annual death registrations dataset for 2013 will be extracted from the ONS deaths database in 2014 and will form the basis for ONS's annual death registration figures. This annual dataset will be subject to a full quality assurance process before final figures are published. ONS expects to publish final annual data on 2013 death registrations in July-August 2014. At this time, monthly death re…
Weekly deaths counts cannot be summed to match the counts for monthly deaths as some weeks may span more than one month.
Bank Holidays could affect the number of registrations made within those months.
Symbols and conventions
- denotes nil
Further information and enquiries
General enquiries should be addressed to:
Vital Statistics Outputs Branch
Office for National Statistics
Segensworth Road
Titchfield
Fareham
Hants PO15 5RR
Telephone: +44 (0)1329 444110
email: vsob@ons.gsi.gov.uk
Special extracts and tabulations of mortality data for England and Wales are available to order (subject to legal frameworks, disclosure control, resources and agreement of costs, where appropriate). Such enquiries should be made to the postal or email address above.
The ONS charging policy is available on the ONS website.
Feedback
We welcome feedback from users. Please send feedback to the postal or email address above.

## Sheet: Terms and conditions
Contents
Terms and conditions
A National Statistics publication
National Statistics are produced to high professional standards set out in the Code of Practice for Official Statistics. They are produced free from any political interference.
The United Kingdom Statistics Authority has designated these statistics as National Statistics, in accordance with the Statistics and Registration Service Act 2007 and signifying compliance with the Code of Practice for Official Statistics.
Designation can be broadly interpreted to mean that the statistics:
• meet identified user needs;
• are well explained and readily accessible;
• are produced according to sound methods, and
• are managed impartially and objectively in the public interest.
Once statistics have been designated as National Statistics it is a statutory requirement that the Code of Practice shall continue to be observed.
About us
The Office for National Statistics (ONS) is the executive office of the UK Statistics Authority, a non-ministerial department which reports directly to Parliament. ONS is the UK government’s single largest statistical producer. It compiles information about the UK’s society and economy, and provides the evidence-base for policy and decision-making, the allocation of resources, and public accounta…
The Director-General of ONS reports directly to the National Statistician who is the Authority's Chief Executive and the Head of the Government Statistical Service.
Copyright and reproduction
© Crown copyright 2014
You may re-use this information (not including logos) free of charge in any format or medium, under the terms of the Open Government Licence.
Users should include a source accreditation to ONS - Source: Office for National Statistics (www.ons.gov.uk)
To view the Open Government licence, go to:
www.nationalarchives.gov.uk/doc/open-government-licence
or write to the Information Policy Team, The National Archives, Kew, London TW9 4DU
email: psi@nationalarchives.gsi.gov.uk

## Sheet: Figures for 2013
Contents
Monthly provisional figures on deaths registered by area of usual residence, 2013														England and Wales
Area of usual residence			Jan-133	Feb-133	Mar-133	Apr-133	May-133	Jun-133	Jul-13	Aug-13	Sep-13	Oct-13	Nov-13	Dec-13
ENGLAND, WALES AND ELSEWHERE 1,2			52889	43775	44893	49736	42270	35865	39810	35692	36778	42329	39942	42791
ENGLAND AND WALES			52805	43711	44813	49631	42178	35778	39714	35588	36679	42219	39854	42705
ENGLAND			49484	41001	41896	46353	39475	33502	37263	33323	34354	39589	37322	39973
WALES			3321	2710	2917	3278	2703	2276	2451	2265	2325	2630	2532	2732
NORTH EAST			2985	2264	2117	2434	2251	1915	2037	1846	1947	2325	2187	2154
	County Durham UA		617	484	460	513	476	392	379	404	406	459	489	404
	Darlington UA		113	85	97	104	97	66	93	74	81	95	81	92
	Hartlepool UA		110	74	73	84	76	62	81	50	64	85	86	78
	Middlesbrough UA		160	133	103	148	107	93	105	85	86	117	93	105
	Northumberland UA		369	298	254	312	305	264	252	240	268	287	293	299
	Redcar and Cleveland UA		166	141	141	134	109	110	118	105	92	122	106	104
	Stockton-on-Tees UA		188	137	138	146	149	118	127	109	135	150	138	146
	Tyne and Wear (Met County)		1262	912	851	993	932	810	882	779	815	1010	901	926
		Gateshead	256	174	172	179	151	158	157	156	159	191	160	180
		Newcastle upon Tyne	258	170	152	222	199	150	187	159	189	198	196	198
		North Tyneside	245	186	174	202	202	150	148	150	142	195	172	159
		South Tyneside	168	123	126	149	159	140	125	107	113	160	132	136
		Sunderland	335	259	227	241	221	212	265	207	212	266	241	253
NORTH WEST			7174	6092	6235	6777	5714	4778	5448	4865	4978	5721	5419	5837
	Blackburn with Darwen UA		127	102	133	124	92	87	93	101	88	86	80	102
	Blackpool UA		196	156	158	170	183	123	146	115	125	147	168	128
	Cheshire East UA		376	348	318	378	274	242	278	287	246	311	321	303
	Cheshire West and Chester UA		323	272	284	311	274	213	264	212	247	257	259	264
	Halton UA		117	136	105	117	77	94	103	79	106	111	81	85
	Warrington UA		218	168	175	215	151	139	148	131	149	167	131	146
	Cumbria		560	476	510	492	431	387	411	404	407	426	462	487
		Allerdale	123	87	105	98	88	75	71	75	81	84	82	72
		Barrow-in-Furness	65	62	79	78	68	54	54	50	48	67	66	83
		Carlisle	117	100	105	97	72	77	77	80	84	88	87	106
		Copeland	94	68	66	73	54	49	64	63	65	53	88	63
		Eden	51	48	49	55	39	44	37	48	32	39	46	44
		South Lakeland	110	111	106	91	110	88	108	88	97	95	93	119
	Greater Manchester (Met County)		2484	2090	2178	2299	1997	1650	1925	1657	1743	1971	1900	1933
		Bolton	257	223	257	258	184	157	197	171	185	213	206	205
		Bury	206	150	162	169	151	138	140	105	126	153	126	131
		Manchester	393	291	323	305	290	241	253	233	239	291	288	288
		Oldham	216	158	159	192	165	144	149	140	151	174	162	158
		Rochdale	208	173	143	206	184	143	146	136	110	139	159	158
		Salford	203	193	188	205	196	161	194	161	168	188	187	167
		Stockport	240	283	261	249	220	186	246	197	205	248	202	213
		Tameside	201	180	230	228	184	145	202	174	182	175	178	182
		Trafford	213	174	187	215	191	127	158	154	132	157	130	162
		Wigan	347	265	268	272	232	208	240	186	245	233	262	269
	Lancashire		1259	1016	1045	1237	1028	827	982	848	798	1044	937	1105
		Burnley	91	81	84	76	83	52	68	72	57	96	80	74
		Chorley	118	85	83	105	80	54	79	66	53	78	80	104
		Fylde	116	92	92	109	87	68	77	59	58	92	91	103
		Hyndburn	74	64	75	97	83	63	76	60	50	62	55	85
		Lancaster	151	145	130	132	139	114	117	127	97	128	104	135
		Pendle	73	65	72	91	72	63	69	60	49	91	60	81
		Preston	128	103	93	129	90	74	106	94	94	118	89	94
		Ribble Valley	51	42	35	59	47	52	50	38	46	32	45	55
		Rossendale	61	50	51	76	61	47	48	46	55	51	45	55
		South Ribble	111	97	85	111	80	66	79	53	74	77	68	87
		West Lancashire	135	97	105	120	82	67	106	70	73	107	94	109
		Wyre	150	95	140	132	124	107	107	103	92	112	126	123
	Merseyside (Met County)		1514	1328	1329	1434	1207	1016	1098	1031	1069	1201	1080	1284
		Knowsley	182	130	131	135	116	98	108	110	125	130	97	134
		Liverpool	468	401	414	408	372	334	340	320	292	334	341	382
		Sefton	307	280	278	360	268	232	264	228	226	269	247	272
		St. Helens	185	200	161	170	146	119	135	116	130	160	138	165
		Wirral	372	317	345	361	305	233	251	257	296	308	257	331
YORKSHIRE AND THE HUMBER			5314	4391	4452	4884	4207	3462	3982	3606	3697	4084	3893	4372
	East Riding of Yorkshire UA		398	332	333	334	321	255	304	256	250	314	295	312
	Kingston upon Hull, City of UA		223	205	216	251	191	161	188	156	208	209	172	224
	North East Lincolnshire UA		196	155	127	162	141	125	125	113	140	123	139	151
	North Lincolnshire UA		183	166	127	140	128	127	139	120	134	145	158	160
	York UA		171	151	150	177	158	119	158	119	135	148	162	157
	North Yorkshire		670	539	568	597	476	422	481	460	451	490	479	583
		Craven	69	61	52	64	40	35	62	44	44	50	51	64
		Hambleton	109	75	79	85	60	60	56	64	78	70	73	73
		Harrogate	155	134	145	143	115	93	120	106	101	134	105	143
		Richmondshire	45	31	45	38	39	24	30	31	38	28	39	42
		Ryedale	58	59	57	61	44	42	53	50	42	44	58	54
		Scarborough	150	117	122	138	121	116	98	100	105	116	96	134
		Selby	84	62	68	68	57	52	62	65	43	48	57	73
	South Yorkshire (Met County)		1348	1129	1128	1251	1130	903	1019	1019	969	1020	974	1079
		Barnsley	248	205	221	239	205	168	179	177	163	187	179	201
		Doncaster	314	274	269	277	241	209	247	266	243	236	246	249
		Rotherham	279	218	219	239	231	180	217	181	182	207	189	221
		Sheffield	507	432	419	496	453	346	376	395	381	390	360	408
	West Yorkshire (Met County)		2125	1714	1803	1972	1662	1350	1568	1363	1410	1635	1514	1706
		Bradford	461	425	447	466	374	319	320	308	321	379	357	360
		Calderdale	170	165	156	180	169	133	184	127	151	179	153	152
		Kirklees	385	299	307	329	301	270	282	269	266	283	295	331
		Leeds	786	544	580	696	557	419	530	450	441	542	479	574
		Wakefield	323	281	313	301	261	209	252	209	231	252	230	289
EAST MIDLANDS			4363	3631	3809	4121	3481	3004	3343	2903	3046	3623	3367	3588
	Derby UA		256	226	186	197	185	153	197	148	152	173	186	217
	Leicester UA		305	198	217	251	197	178	186	190	173	219	216	217
	Nottingham UA		245	209	222	227	175	157	196	148	176	198	178	175
	Rutland UA		32	15	26	34	23	29	31	22	24	37	25	27
	Derbyshire		810	668	731	780	630	520	574	560	528	708	618	679
		Amber Valley	125	115	126	118	87	99	92	92	88	99	103	120
		Bolsover	77	68	77	95	78	50	59	63	60	87	48	60
		Chesterfield	109	94	108	118	108	74	84	67	89	101	87	104
		Derbyshire Dales	85	61	66	62	55	54	57	56	56	74	79	78
		Erewash	132	90	90	117	96	60	91	67	76	111	97	92
		High Peak	90	75	78	78	73	54	67	77	45	72	58	68
		North East Derbyshire	95	98	94	109	77	74	66	81	63	97	85	75
		South Derbyshire	97	67	92	83	56	55	58	57	51	67	61	82
	Leicestershire		546	537	499	547	490	434	499	392	442	498	466	524
		Blaby	89	69	83	70	60	54	82	67	58	69	76	76
		Charnwood	125	148	117	107	134	104	108	82	109	126	129	126
		Harborough	79	67	53	82	62	61	57	58	64	52	70	56
		Hinckley and Bosworth	89	83	80	91	82	68	86	47	72	85	53	89
		Melton	34	45	44	47	40	39	42	28	32	44	34	38
		North West Leicestershire	80	74	79	84	65	58	75	69	70	81	59	77
		Oadby and Wigston	50	51	43	66	47	50	49	41	37	41	45	62
	Lincolnshire		802	625	686	764	654	547	571	560	551	659	608	671
		Boston	68	61	69	72	60	58	55	60	47	56	55	65
		East Lindsey	195	151	138	172	160	146	121	124	143	161	156	140
		Lincoln	92	71	107	97	58	46	58	55	59	79	68	82
		North Kesteven	105	96	90	103	92	57	89	71	70	82	72	102
		South Holland	105	74	102	101	83	73	78	71	75	97	83	83
		South Kesteven	145	100	92	131	122	100	101	107	92	104	91	112
		West Lindsey	92	72	88	88	79	67	69	72	65	80	83	87
	Northamptonshire		579	512	528	578	523	405	464	403	455	472	455	499
		Corby	54	58	51	48	42	46	49	35	38	31	32	48
		Daventry	69	69	54	64	61	44	64	54	53	62	53	42
		East Northamptonshire	79	64	61	89	78	47	66	48	66	50	49	72
		Kettering	81	83	70	74	78	63	68	61	54	72	70	69
		Northampton	160	135	167	177	145	113	122	114	129	144	149	148
		South Northamptonshire	73	48	64	63	53	51	46	49	61	59	52	65
		Wellingborough	63	55	61	63	66	41	49	42	54	54	50	55
	Nottinghamshire		788	641	714	743	604	581	625	480	545	659	615	579
		Ashfield	106	93	102	104	94	89	99	62	94	106	97	78
		Bassetlaw	124	108	115	101	83	98	101	75	86	99	108	95
		Broxtowe	100	79	94	116	93	72	73	70	83	94	82	72
		Gedling	134	84	108	97	81	86	94	73	70	94	72	64
		Mansfield	103	93	92	124	87	80	90	74	69	82	85	71
		Newark and Sherwood	114	101	107	110	89	86	80	62	68	106	100	99
		Rushcliffe	107	83	96	91	77	70	88	64	75	78	71	100
WEST MIDLANDS			5454	4539	4734	5263	4326	3620	4150	3656	3743	4301	4056	4415
	Herefordshire, County of UA		169	146	161	203	173	144	147	141	143	167	139	154
	Shropshire UA		342	303	286	338	296	235	256	231	256	243	249	277
	Stoke-on-Trent UA		247	209	214	259	215	175	212	148	174	194	202	220
	Telford and Wrekin UA		139	116	140	145	90	114	101	89	126	131	95	106
	Staffordshire		867	739	745	844	697	556	668	586	592	723	656	693
		Cannock Chase	90	66	73	76	62	60	65	64	48	62	60	71
		East Staffordshire	114	98	104	114	81	66	86	81	88	84	90	105
		Lichfield	112	93	91	93	99	70	86	67	85	93	86	84
		Newcastle-under-Lyme	151	116	116	135	104	89	93	85	79	119	116	108
		South Staffordshire	99	105	97	112	90	73	97	70	82	99	87	102
		Stafford	137	108	113	147	107	85	111	97	87	110	89	83
		Staffordshire Moorlands	118	101	104	107	100	67	80	78	77	96	83	87
		Tamworth	46	52	47	60	54	46	50	44	46	60	45	53
	Warwickshire		512	420	467	506	407	375	425	371	364	421	385	423
		North Warwickshire	66	58	69	59	49	48	54	46	47	51	48	59
		Nuneaton and Bedworth	116	91	114	135	92	92	91	88	80	111	77	103
		Rugby	97	69	96	84	70	54	69	58	55	72	71	69
		Stratford-on-Avon	120	106	92	114	94	91	112	94	101	105	89	100
		Warwick	113	96	96	114	102	90	99	85	81	82	100	92
	West Midlands (Met County)		2530	2104	2228	2372	1936	1639	1911	1651	1673	1935	1896	2052
		Birmingham	830	740	817	823	666	587	626	590	572	673	679	813
		Coventry	304	246	237	254	222	185	211	167	202	232	235	219
		Dudley	311	259	311	325	258	169	243	199	206	246	229	238
		Sandwell	324	262	265	300	226	225	260	213	210	214	227	231
		Solihull	226	183	161	201	164	125	164	139	131	155	143	155
		Walsall	280	203	211	249	202	161	192	169	169	209	188	192
		Wolverhampton	255	211	226	220	198	187	215	174	183	206	195	204
	Worcestershire		648	502	493	596	512	382	430	439	415	487	434	490
		Bromsgrove	125	95	92	105	113	67	92	75	83	80	78	75
		Malvern Hills	110	84	85	107	88	65	78	71	85	78	76	81
		Redditch	80	59	52	69	58	46	49	55	46	59	46	56
		Worcester	88	66	77	67	73	50	56	68	39	74	62	69
		Wychavon	127	88	94	129	87	66	86	83	91	106	92	113
		Wyre Forest	118	110	93	119	93	88	69	87	71	90	80	96
EAST			5584	4581	4653	5180	4474	3973	4110	3684	3886	4544	4172	4426
	Bedford UA		140	110	104	147	118	95	98	84	91	114	118	111
	Central Bedfordshire UA		217	165	163	216	164	138	158	132	134	155	159	165
	Luton UA		146	118	123	107	137	105	96	89	87	114	93	113
	Peterborough UA		150	126	138	136	131	96	106	99	123	123	98	114
	Southend-on-Sea UA		189	162	184	167	138	134	125	129	161	175	159	142
	Thurrock UA		115	101	106	94	104	91	102	78	65	126	91	97
	Cambridgeshire		511	403	386	517	386	399	416	381	391	409	383	455
		Cambridge	95	69	74	96	71	68	71	69	65	57	59	84
		East Cambridgeshire	63	55	53	76	43	45	46	46	49	51	51	56
		Fenland	100	88	87	110	72	75	87	82	71	95	79	94
		Huntingdonshire	141	115	92	135	119	108	107	91	106	112	113	111
		South Cambridgeshire	112	76	80	100	81	103	105	93	100	94	81	110
	Essex		1403	1078	1168	1324	1104	983	1008	925	951	1133	1051	1073
		Basildon	171	129	131	156	124	107	113	88	113	123	125	117
		Braintree	169	108	114	124	100	95	118	94	83	102	124	122
		Brentwood	65	58	43	71	75	54	48	45	48	71	69	60
		Castle Point	105	73	92	118	99	69	74	77	80	86	85	83
		Chelmsford	150	102	122	140	116	109	89	108	86	118	99	96
		Colchester	122	113	143	141	117	106	112	116	103	121	115	110
		Epping Forest	116	108	101	96	89	99	93	68	89	111	82	76
		Harlow	80	59	46	74	60	41	45	45	45	48	52	58
		Maldon	53	49	55	56	52	40	47	49	53	62	48	39
		Rochford	86	63	70	95	58	68	56	48	55	56	58	71
		Tendring	207	171	187	193	168	157	162	148	157	180	144	189
		Uttlesford	79	45	64	60	46	38	51	39	39	55	50	52
	Hertfordshire		987	841	791	836	755	673	715	603	625	783	703	766
		Broxbourne	78	77	64	65	52	48	76	42	48	57	55	48
		Dacorum	128	118	110	117	91	100	91	82	81	130	75	120
		East Hertfordshire	113	91	96	95	90	87	64	68	65	72	68	81
		Hertsmere	109	64	70	71	76	63	66	54	64	66	73	77
		North Hertfordshire	136	117	115	100	106	94	90	80	88	112	93	93
		St Albans	122	99	72	98	94	72	69	75	68	91	91	79
		Stevenage	61	49	59	73	63	39	69	41	53	53	67	71
		Three Rivers	84	68	74	69	60	61	52	46	62	60	59	60
		Watford	63	73	66	66	53	56	54	49	48	62	44	51
		Welwyn Hatfield	93	85	65	82	70	53	84	66	48	80	78	86
	Norfolk		919	885	852	914	810	715	708	651	719	770	740	721
		Breckland	157	145	119	139	130	103	99	99	105	134	121	127
		Broadland	125	144	134	134	123	102	94	96	118	127	122	105
		Great Yarmouth	98	113	111	127	109	89	92	80	68	95	95	85
		King’s Lynn and West Norfolk	183	170	150	167	118	151	132	118	136	138	133	134
		North Norfolk	134	119	124	133	131	97	105	103	109	94	115	111
		Norwich	92	99	93	99	94	83	89	72	81	80	75	83
		South Norfolk	130	95	121	115	105	90	97	83	102	102	79	76
	Suffolk		807	592	638	722	627	544	578	513	539	642	577	669
		Babergh	101	74	64	95	77	75	66	72	67	77	68	87
		Forest Heath	63	42	40	48	45	41	38	33	33	45	46	41
		Ipswich	139	99	94	118	101	66	102	58	91	101	93	113
		Mid Suffolk	111	74	97	92	80	76	79	68	80	99	86	79
		St Edmundsbury	115	81	84	87	83	70	72	76	79	82	81	89
		Suffolk Coastal	146	125	149	147	112	101	105	101	105	121	99	131
		Waveney	132	97	110	135	129	115	116	105	84	117	104	129
LONDON			4956	4238	4166	4619	3953	3421	3786	3275	3432	4011	3757	3958
	Inner London		1546	1299	1291	1415	1314	1144	1211	1035	1063	1261	1216	1216
		Camden	123	96	107	94	96	85	93	81	74	91	100	74
		City of London	2	-	2	4	1	1	4	-	4	3	2	3
		Hackney	95	96	89	88	92	91	85	62	80	70	70	109
		Hammersmith and Fulham	96	94	79	81	76	67	60	60	66	76	69	63
		Haringey	90	95	86	101	92	98	80	85	67	99	90	102
		Islington	88	92	90	111	78	88	84	74	77	96	85	98
		Kensington and Chelsea	95	61	64	77	67	53	70	42	43	78	54	59
		Lambeth	141	112	129	136	126	90	125	85	103	117	114	106
		Lewisham	158	120	147	154	146	104	109	93	98	126	113	125
		Newham	144	119	98	121	115	94	110	104	94	91	100	90
		Southwark	131	106	112	130	118	99	102	98	82	111	110	106
		Tower Hamlets	113	89	78	86	73	83	85	75	71	87	80	73
		Wandsworth	168	117	118	140	134	115	126	97	128	125	142	122
		Westminster	102	102	92	92	100	76	78	79	76	91	87	86
	Outer London		3410	2939	2875	3204	2639	2277	2575	2240	2369	2750	2541	2742
		Barking and Dagenham	134	110	111	128	89	79	95	85	86	103	89	99
		Barnet	239	225	205	214	188	178	199	153	174	210	197	197
		Bexley	211	163	162	174	175	161	136	141	141	145	161	149
		Brent	155	157	139	165	142	120	114	99	134	136	123	149
		Bromley	259	242	216	234	224	139	216	165	187	215	208	197
		Croydon	263	196	199	231	174	160	172	164	157	200	178	193
		Ealing	175	174	185	186	146	121	148	142	150	158	134	156
		Enfield	226	163	185	214	163	139	172	143	140	163	147	167
		Greenwich	170	176	132	132	97	111	118	117	117	119	132	114
		Harrow	118	121	139	135	118	99	115	90	99	144	111	141
		Havering	249	214	196	247	180	149	179	151	146	190	152	213
		Hillingdon	185	151	143	177	158	109	154	135	146	136	163	141
		Hounslow	147	131	132	153	126	101	107	91	104	119	117	142
		Kingston upon Thames	124	101	108	109	73	86	89	72	89	101	80	91
		Merton	119	116	102	109	89	93	106	89	90	122	106	104
		Redbridge	193	179	172	184	154	123	125	120	131	146	137	144
		Richmond upon Thames	136	95	111	131	118	97	96	84	65	95	98	100
		Sutton	146	102	118	155	109	114	112	106	122	114	103	142
		Waltham Forest	161	123	120	126	116	98	122	93	91	134	105	103
SOUTH EAST			8083	6611	6818	7652	6534	5540	6168	5620	5654	6419	6103	6577
	Bracknell Forest UA		62	62	66	54	59	50	59	46	56	76	47	56
	Brighton and Hove UA		215	172	182	196	175	150	172	175	148	157	157	166
	Isle of Wight UA		186	171	190	168	152	138	137	104	107	129	132	129
	Medway UA		233	157	157	178	179	153	167	167	159	182	161	178
	Milton Keynes UA		161	141	150	163	145	106	155	118	112	131	111	146
	Portsmouth UA		181	144	158	157	140	134	147	125	111	156	126	149
	Reading UA		125	103	105	98	88	61	80	81	78	94	87	108
	Slough UA		81	87	79	78	72	55	60	50	46	64	63	78
	Southampton UA		194	162	184	182	155	132	139	122	120	167	164	167
	West Berkshire UA		119	110	109	110	87	95	104	93	105	100	87	92
	Windsor and Maidenhead UA		115	98	112	124	96	83	103	83	89	111	99	111
	Wokingham UA		128	101	102	112	93	72	76	69	87	107	100	89
	Buckinghamshire		390	333	309	383	300	265	336	294	303	354	315	365
		Aylesbury Vale	138	95	99	160	107	78	106	101	98	122	119	144
		Chiltern	69	68	66	60	59	41	79	61	69	76	61	76
		South Bucks	57	70	53	61	45	49	51	44	26	51	54	51
		Wycombe	126	100	91	102	89	97	100	88	110	105	81	94
	East Sussex		660	509	559	692	543	439	489	468	483	520	495	518
		Eastbourne	133	106	123	156	104	94	104	106	88	99	95	103
		Hastings	98	65	76	95	87	83	80	66	85	85	65	78
		Lewes	114	91	102	125	92	65	85	85	76	81	89	84
		Rother	132	118	122	156	122	87	100	90	106	117	112	104
		Wealden	183	129	136	160	138	110	120	121	128	138	134	149
	Hampshire		1255	975	1096	1213	1025	865	1020	902	932	973	969	1058
		Basingstoke and Deane	142	82	104	131	93	88	100	88	102	107	101	97
		East Hampshire	104	87	90	105	104	84	88	99	82	80	90	111
		Eastleigh	105	86	97	110	88	72	91	77	77	71	71	96
		Fareham	132	102	101	129	80	82	100	72	79	103	121	95
		Gosport	98	58	79	85	68	69	56	53	77	58	68	74
		Hart	47	46	37	67	50	51	60	46	54	54	58	46
		Havant	134	114	134	118	119	104	103	117	92	105	95	124
		New Forest	209	174	201	212	182	130	166	146	156	157	161	172
		Rushmoor	80	60	69	64	64	40	64	45	57	66	50	57
		Test Valley	110	65	92	104	86	73	100	77	85	82	93	96
		Winchester	94	101	92	88	91	72	92	82	71	90	61	90
	Kent		1493	1214	1228	1394	1191	998	1081	1010	1005	1131	1100	1140
		Ashford	91	91	93	113	89	93	68	54	74	85	80	87
		Canterbury	161	107	165	159	149	93	104	101	91	118	112	117
		Dartford	115	78	86	78	75	50	64	60	53	74	53	69
		Dover	106	110	97	110	106	83	97	91	92	95	101	108
		Gravesham	101	87	67	81	74	72	89	77	63	61	68	67
		Maidstone	167	132	112	139	111	94	111	92	104	124	130	126
		Sevenoaks	112	94	93	108	70	79	70	85	76	81	100	81
		Shepway	123	106	100	102	98	93	94	83	84	103	95	102
		Swale	137	96	92	138	135	91	108	101	89	108	81	102
		Thanet	173	133	155	168	130	132	111	117	139	136	126	124
		Tonbridge and Malling	108	87	78	98	81	55	85	71	75	73	75	85
		Tunbridge Wells	99	93	90	100	73	63	80	78	65	73	79	72
	Oxfordshire		557	493	445	540	459	376	379	390	366	438	428	483
		Cherwell	111	103	80	99	106	99	85	88	77	103	99	101
		Oxford	100	96	78	85	81	61	52	59	70	70	64	103
		South Oxfordshire	130	121	101	135	90	65	84	81	79	83	85	101
		Vale of White Horse	111	90	97	119	95	86	75	77	75	96	86	84
		West Oxfordshire	105	83	89	102	87	65	83	85	65	86	94	94
	Surrey		1025	799	837	979	848	733	793	711	717	826	756	819
		Elmbridge	126	83	105	125	77	92	82	79	92	81	70	95
		Epsom and Ewell	62	49	46	48	51	39	48	45	49	55	39	53
		Guildford	109	94	91	102	97	69	72	95	79	95	93	92
		Mole Valley	91	65	71	79	70	68	73	59	51	71	57	58
		Reigate and Banstead	126	108	121	129	110	92	114	93	95	107	72	100
		Runnymede	66	68	58	68	65	65	50	53	56	55	52	54
		Spelthorne	93	56	67	105	69	79	68	66	48	67	71	78
		Surrey Heath	70	55	63	61	82	55	46	42	60	63	69	57
		Tandridge	104	70	65	72	68	59	71	55	50	72	69	81
		Waverley	109	93	86	126	98	66	89	78	81	98	103	86
		Woking	69	58	64	64	61	49	80	46	56	62	61	65
	West Sussex		903	780	750	831	727	635	671	612	630	703	706	725
		Adur	73	59	70	72	59	40	50	53	37	55	64	65
		Arun	208	175	188	182	159	156	177	135	170	166	139	165
		Chichester	149	116	111	136	104	105	92	101	95	102	112	113
		Crawley	75	72	69	60	63	53	53	50	47	59	66	67
		Horsham	125	132	101	107	123	94	87	86	97	124	99	84
		Mid Sussex	118	118	97	139	110	106	101	95	96	102	136	112
		Worthing	155	108	114	135	109	81	111	92	88	95	90	119
SOUTH WEST			5571	4654	4912	5423	4535	3789	4239	3868	3971	4561	4368	4646
	Bath and North East Somerset UA		170	124	154	156	162	122	130	110	118	140	134	149
	Bournemouth UA		213	181	180	216	176	152	149	118	132	185	144	148
	Bristol, City of UA		328	275	335	354	292	244	284	255	287	293	314	286
	Cornwall UA		604	483	512	624	516	447	472	433	421	521	488	527
	Isles of Scilly UA		4	4	-	4	2	1	1	1	3	1	2	-
	North Somerset UA		224	193	195	226	186	174	197	138	138	196	199	202
	Plymouth UA		259	208	206	244	197	156	172	186	202	185	181	178
	Poole UA		166	138	165	151	119	108	138	115	119	140	111	154
	South Gloucestershire UA		221	178	204	190	185	150	174	164	126	182	162	172
	Swindon UA		164	140	140	176	138	114	119	112	126	163	152	139
	Torbay UA		208	157	161	168	144	96	140	125	118	157	133	155
	Wiltshire UA		450	379	402	415	360	288	326	309	322	374	356	381
	Devon		877	726	709	840	690	592	656	636	655	655	624	681
		East Devon	197	160	154	165	175	129	136	138	152	158	146	156
		Exeter	112	86	92	109	92	67	76	68	73	72	69	94
		Mid Devon	76	65	44	78	42	51	50	57	50	50	57	55
		North Devon	130	99	103	114	74	74	87	81	84	80	65	80
		South Hams	75	65	79	89	79	70	77	61	77	72	71	76
		Teignbridge	148	112	114	150	115	108	123	115	123	144	118	117
		Torridge	78	71	67	81	59	51	68	63	53	37	58	50
		West Devon	61	68	56	54	54	42	39	53	43	42	40	53
	Dorset		485	428	471	537	397	312	367	347	345	412	427	429
		Christchurch	59	50	70	60	55	41	66	52	48	60	54	53
		East Dorset	117	93	94	127	85	61	88	65	71	84	107	69
		North Dorset	63	61	64	73	50	49	49	49	41	48	60	67
		Purbeck	47	41	43	67	34	46	42	38	32	49	45	54
		West Dorset	136	118	127	130	116	70	77	89	98	112	96	114
		Weymouth and Portland	63	65	73	80	57	45	45	54	55	59	65	72
	Gloucestershire		612	528	545	562	508	447	477	420	475	466	485	540
		Cheltenham	108	90	100	104	89	85	84	63	77	88	83	96
		Cotswold	91	79	68	87	76	63	56	88	73	90	68	73
		Forest of Dean	93	66	82	89	75	62	71	70	71	61	63	82
		Gloucester	103	81	109	100	97	77	76	67	94	68	91	112
		Stroud	135	135	102	117	103	95	123	81	100	94	113	108
		Tewkesbury	82	77	84	65	68	65	67	51	60	65	67	69
	Somerset		586	512	533	560	463	386	437	399	384	491	456	505
		Mendip	108	107	115	117	79	86	84	73	71	83	86	88
		Sedgemoor	137	86	95	108	98	94	94	83	90	99	83	102
		South Somerset	152	157	163	171	154	113	118	116	117	152	136	156
		Taunton Deane	136	121	119	110	101	64	92	94	82	105	117	112
		West Somerset	53	41	41	54	31	29	49	33	24	52	34	47
WALES			3321	2710	2917	3278	2703	2276	2451	2265	2325	2630	2532	2732
		Isle of Anglesey	95	66	81	77	77	61	70	81	55	61	54	63
		Gwynedd	116	115	117	134	119	79	77	92	95	89	104	105
		Conwy	163	142	116	140	127	127	110	120	128	134	120	119
		Denbighshire	125	97	93	124	96	83	89	100	94	88	92	117
		Flintshire	164	142	154	144	116	102	100	72	102	104	128	142
		Wrexham	126	111	121	124	108	99	108	85	96	100	113	121
		Powys	165	121	112	153	133	101	109	111	106	145	116	120
		Ceredigion	86	65	79	71	71	54	60	55	51	44	58	60
		Pembrokeshire	136	151	127	126	120	111	108	84	99	115	104	103
		Carmarthenshire	229	177	194	220	166	161	175	144	158	165	181	172
		Swansea	279	209	217	270	211	196	217	172	182	198	172	200
		Neath Port Talbot	159	121	143	188	135	100	100	122	126	129	126	132
		Bridgend	127	103	140	161	106	97	131	105	94	138	123	131
		The Vale of Glamorgan	116	104	120	126	98	105	89	99	101	107	93	111
		Cardiff	277	229	257	297	239	193	214	183	191	225	245	250
		Rhondda, Cynon, Taff	272	216	238	276	200	174	198	198	210	235	193	205
		Merthyr Tydfil	77	58	54	49	60	37	42	43	40	48	53	50
		Caerphilly	170	144	171	197	142	125	131	113	129	155	140	158
		Blaenau Gwent	79	80	59	87	72	68	61	52	47	60	58	90
		Torfaen	106	76	96	93	79	55	77	73	70	88	70	80
		Monmouthshire	109	90	93	81	101	58	66	52	60	73	76	80
		Newport	145	93	135	140	127	90	119	109	91	129	113	123
		Non-residents of England & Wales	84	64	80	105	92	87	95	103	97	108	88	84
Footnotes:
1	This may include records where the place of usual residence is either missing or not yet fully coded. For this reason counts for ''England and Wales'' and ''non-residents of England and Wales'' may not sum to ''England, Wales and Elsewhere''.
2	The deaths of those whose usual residence is outside England and Wales are included in 'total registrations' but excluded from any sub-division of England and Wales.
3	These monthly figures have been updated with provisional quarterly data to ensure they are consistent with other published figures. The figures remain provisional until final annual data are released.
Source: Office for National Statistics

## Sheet: Related publications
Contents
Related publications
Mortality metadata
Supporting information for these tables can be found in mortality metadata.
Quality and Methodology Information
Quality and Methodology Information notes for Mortality and Child Mortality.
Further mortality statistics based on death registrations are available on the ONS website:
Interactive Mapping Tool, England and Wales
An interactive mapping tool which enables trends in mortality to be analysed. Mortality rates for 2002-2010 in this tool need to be recalculated using revised population estimates which take account of the 2011 Census. The tool will be updated once decisions are made about implementing changes to the European Standard Population in the UK.
Death Summary Tables, England and Wales
The summary tables provide key death registration statistics for the reference year.
Annual Reference Volume: Series DR, England and Wales
Series DR (Mortality Statistics: Deaths Registered in England and Wales) provides detailed death registration statistics for the reference year. This includes numbers of deaths by detailed underlying cause by age-sex group defined by the different chapters of the Tenth Revision of the International Classification of Diseases and Related Health Problems (ICD-10).
Injury and Poisoning mortality, England and Wales
Presents annual data on deaths from injury and poisoning in England and Wales using a matrix of mechanism by intent developed by the International Collaborative Effort (ICE) on injury statistics.
Vital Statistics: Population and Health Reference Table, United Kingdom and constituent countries
These tables provide annual and quarterly data for a selection of key statistics under the following themes: population, demography and health. Figures for the latest quarters and years may be provisional, these will be updated to final figures when data is available.
Mortality Statistics: Deaths registered in England and Wales by area of usual residence
Presents data on death registrations in the United Kingdom by area of usual residence. The release contains a summary table providing key mortality measures (numbers and rates including age standardised mortality rates) for the United Kingdom and its constituent countries and a table providing numbers of deaths in England and Wales by age and sex.
Weekly provisional figures on deaths registered, England and Wales
Weekly death figures provide provisional counts of the number of deaths registered in England and Wales in the latest eight weeks for which data are available.
20th Century Mortality Files
The 20th Century mortality files are a record of mortality in England & Wales from 1901 to 2000. The files consist of an aggregated database of deaths by age group, sex, year and underlying cause, and include populations for England & Wales.
21st Century Mortality Files
The 21st Century Mortality Files are a record of mortality in England and Wales from 2001 onwards. They are designed to complement the Twentieth Century Mortality files. The files consist of an aggregated database of deaths by age group, sex, year and underlying cause, and include populations for England and Wales.
