# Supplementary material for: Fluctuation Scaling, Taylor’s Law, and Crime
Source: PLoS One. 2014 Oct 1;9(10):e109004. doi: 10.1371/journal.pone.0109004 (PMC4182799; doi:10.1371/journal.pone.0109004)
Supplement: Data File S2 — Local scale raw monthly crime data for Nottinghamshire and Derbyshire with tabs containing threshold, target snap, and multiplication manipulations. (XLSX) [file pone.0109004.s002.xlsx]

## Sheet: Information
	This file contains public sector information licensed under the Open Government Licence v2.0
	These data were obtained from the police.uk website. The direct links to neighborhoods in Nottinghamshire and Derbyshire are here:
	http://www.police.uk/nottinghamshire/#neighbourhoods/
	http://www.police.uk/derbyshire/#neighbourhoods/
	Notes:	The data are subject to the Open Government Licence. The text of this licence is here: http://www.nationalarchives.gov.uk/doc/open-government-licence/version/2/
		You may use this data under the terms of the Open government License.
		The data on the website although publicly available are subject to change.
		This means that if you check the data in the spreadsheet against the current data on the website you will find changes.
		There is some discussion of the limitations of police data and issues relating to changes on the two links below.
			http://ukcrimestats.com/blog/2014/05/12/now-updated-for-march-2014/
			http://www.ukcrimestats.com/AboutData/
		To the best of our ability, these data are an accurate record of those provided at the time we accessed them and transcribed them into the spreadsheet.
		The data were collated November 2013 to March 2014 with additional checks made in July 2014.
		At the time the data were checked in July 2014, we noted that considerable changes took place in some neighborhoods in some cases the occured over a year after the month being reported.

## Sheet: Raw Nottinghamshire Data
		Mapperley & Wells	Mapperley & Wells	Mapperley & Wells	Mapperley & Wells	Sneinton and dales	Sneinton and dales	Sneinton and dales	Sneinton and dales	St. Anns	St. Anns	St. Anns	St. Anns	Southwell, Caunton and Villages	Southwell, Caunton and Villages	Southwell, Caunton and Villages	Southwell, Caunton and Villages	Stapleford	Stapleford	Stapleford	Stapleford	Sutton in ashfield	Sutton in ashfield	Sutton in ashfield	Sutton in ashfield	Wollaton and Lenton Abbey	Wollaton and Lenton Abbey	Wollaton and Lenton Abbey	Wollaton and Lenton Abbey	Warsop	Warsop	Warsop	Warsop	Worksop North	Worksop North	Worksop North	Worksop North	Worksop North Villages	Worksop North Villages	Worksop North Villages	Worksop North Villages	Worksop South	Worksop South	Worksop South	Worksop South	Newark	Newark	Newark	Newark
		Total	ASB	Burg	Violence	Total	ASB	Burg	Violence	Total	ASB	Burg	Violence	Total	ASB	Burg	Violence	Total	ASB	Burg	Violence	Total	ASB	Burg	Violence	Total	ASB	Burg	Violence	Total	ASB	Burg	Violence	Total	ASB	Burg	Violence	Total	ASB	Burg	Violence	Total	ASB	Burg	Violence	Total	ASB	Burg	Violence
october	12	134	40	12	25	125	47	6	21	197	95	10	40	30	5	6	6	122	45	14	18	374	130	36	44	121	29	23	6	85	38	5	11	211	82	15	24	87	34	12	9	265	84	27	22	254	82	10	34
sept	11	150	52	15	20	152	64	8	25	184	89	8	33	36	6	4	6	108	30	8	23	396	148	57	40	114	25	21	12	73	42	1	9	216	81	18	24	71	28	3	4	272	76	26	31	299	98	28	53
aug	10	179	66	14	30	168	82	10	25	212	120	10	27	42	9	6	3	159	57	21	11	414	188	25	55	95	34	16	9	81	37	5	17	238	120	18	18	73	32	6	4	278	94	25	37	349	140	10	44
july	9	204	79	8	42	207	98	6	29	209	106	10	29	54	13	3	3	111	49	8	18	449	178	24	58	123	40	14	7	87	49	4	11	237	99	16	26	87	43	6	7	261	95	26	27	302	132	6	36
june	8	198	75	16	33	163	70	6	20	193	91	11	44	57	15	2	12	135	66	11	12	375	114	37	58	126	25	15	13	72	39	2	11	190	84	16	25	64	34	12	2	255	79	22	31	269	105	10	39
may	7	177	55	20	26	164	59	7	27	176	72	8	20	28	7	7	5	147	47	32	4	480	146	55	72	151	38	27	19	79	32	3	17	204	77	18	27	85	41	7	4	281	81	25	29	267	101	15	37
april	6	156	38	17	22	182	65	14	27	164	65	13	23	37	9	6	1	155	59	19	19	398	137	18	55	124	21	18	12	73	25	2	10	170	66	8	18	63	27	5	4	266	86	29	29	289	101	20	38
march	5	165	36	17	40	150	55	8	26	157	69	11	20	42	9	2	3	120	32	14	14	359	140	31	44	115	20	18	30	56	22	5	7	187	52	20	21	49	15	2	7	209	50	21	24	251	83	14	29
feb	4	130	28	11	24	134	50	8	27	146	48	7	36	29	6	7	1	114	35	14	12	384	132	38	44	122	28	25	15	76	33	5	7	189	62	11	25	64	25	6	3	200	59	13	20	256	85	14	35
jan	3	154	43	19	20	131	59	3	21	170	58	18	19	38	7	5	6	130	45	15	11	350	105	27	62	99	27	12	10	85	49	5	12	205	92	17	17	74	27	7	7	243	63	33	33	330	130	16	39
dec	2	159	36	16	44	106	34	7	24	162	69	8	28	41	5	6	7	98	34	14	18	362	88	26	73	107	24	15	16	68	29	5	8	172	54	20	25	44	15	3	10	242	61	12	37	258	79	15	45
nov	1	142	43	14	21	127	47	5	22	174	66	11	22	23	6	5	4	128	44	10	11	392	134	42	45	88	16	19	8	77	38	5	11	209	86	19	15	86	23	16	4	245	78	22	23	274	94	17	31
		Mapperley & Wells	Mapperley & Wells	Mapperley & Wells	Mapperley & Wells	Sneinton and dales	Sneinton and dales	Sneinton and dales	Sneinton and dales	St. Anns	St. Anns	St. Anns	St. Anns	Southwell, Caunton and Villages	Southwell, Caunton and Villages	Southwell, Caunton and Villages	Southwell, Caunton and Villages	Stapleford	Stapleford	Stapleford	Stapleford	Sutton in ashfield	Sutton in ashfield	Sutton in ashfield	Sutton in ashfield	Wollaton and Lenton Abbey	Wollaton and Lenton Abbey	Wollaton and Lenton Abbey	Wollaton and Lenton Abbey	Warsop	Warsop	Warsop	Warsop	Worksop North	Worksop North	Worksop North	Worksop North	Worksop North Villages	Worksop North Villages	Worksop North Villages	Worksop North Villages	Worksop South	Worksop South	Worksop South	Worksop South	Newark	Newark	Newark	Newark
		Total	ASB	Burg	Violence	Total	ASB	Burg	Violence	Total	ASB	Burg	Violence	Total	ASB	Burg	Violence	Total	ASB	Burg	Violence	Total	ASB	Burg	Violence	Total	ASB	Burg	Violence	Total	ASB	Burg	Violence	Total	ASB	Burg	Violence	Total	ASB	Burg	Violence	Total	ASB	Burg	Violence	Total	ASB	Burg	Violence
average		162.333	49.25	14.9167	28.9167	150.75	60.8333	7.33333	24.5	178.667	79	10.4167	28.4167	38.0833	8.08333	4.91667	4.75	127.25	45.25	15	14.25	394.417	136.667	34.6667	54.1667	115.417	27.25	18.5833	13.0833	76	36.0833	3.91667	10.9167	202.333	79.5833	16.3333	22.0833	70.5833	28.6667	7.08333	5.41667	251.417	75.5	23.4167	28.5833	283.167	102.5	14.5833	38.3333
var		549.333	269.295	11.5379	77.9015	787.841	291.061	7.51515	8.45455	430.424	447.818	8.62879	68.9924	102.992	9.90152	3.17424	9.11364	362.023	128.75	44	26.2045	1444.45	775.333	146.97	123.606	281.356	51.4773	21.3561	43.1742	74.1818	71.1742	2.26515	10.8106	483.697	377.174	12.9697	16.6288	210.811	77.3333	17.7197	6.26515	650.083	203.909	36.6288	31.3561	997.242	435.909	32.2652	42.7879
[truncated: 176 more columns]

## Sheet: Raw Derbyshire Data
		Abbey	Abbey	Abbey	Abbey	Chesterfield town center	Chesterfield town center	Chesterfield town center	Chesterfield town center	Alfreton rural	Alfreton rural	Alfreton rural	Alfreton rural	Alfreton Town	Alfreton Town	Alfreton Town	Alfreton Town	Allestree and Darley	Allestree and Darley	Allestree and Darley	Allestree and Darley	Alvaston	Alvaston	Alvaston	Alvaston	Ashbourne	Ashbourne	Ashbourne	Ashbourne	Derby City	Derby City	Derby City	Derby City	Bakewell, Sheldon Over Haddon and Ashford	Bakewell, Sheldon Over Haddon and Ashford	Bakewell, Sheldon Over Haddon and Ashford	Bakewell, Sheldon Over Haddon and Ashford	Barlborough	Barlborough	Barlborough	Barlborough	Belper Town	Belper Town	Belper Town	Belper Town	Bolsover and Shuttlewood	Bolsover and Shuttlewood	Bolsover and Shuttlewood	Bolsover and Shuttlewood
		All	ASB	Burg	Violence	All	ASB	Burg	Violence	All	ASB	Burg	Violence	All	ASB	Burg	Violence	All	ASB	Burg	Violence	All	ASB	Burg	Violence	All	ASB	Burg	Violence	All	ASB	Burg	Violence	All	ASB	Burg	Violence	All	ASB	Burg	Violence	All	ASB	Burg	Violence	All	ASB	Burg	Violence
october	12	231	99	30	20	173	70	3	21	14	8	4	0	90	35	9	9	277	108	37	18	233	94	33	32	64	32	2	13	596	210	19	85	25	11	3	3	20	7	0	0	106	57	7	10	107	53	9	11
sept	11	154	74	13	22	187	80	0	18	12	6	1	0	100	51	3	9	307	124	35	18	234	99	24	20	40	19	2	3	633	265	14	81	32	19	2	1	16	7	0	2	123	64	12	4	103	42	12	10
aug	10	166	80	10	16	191	92	2	23	9	1	3	1	85	47	3	9	223	119	19	20	250	121	19	24	57	27	4	11	623	320	14	68	36	5	6	5	9	3	2	2	96	49	11	8	112	67	11	8
july	9	233	118	12	26	187	80	1	19	16	12	0	2	119	66	3	12	278	131	28	21	273	140	16	22	60	26	5	10	611	304	7	67	21	12	0	3	13	6	1	3	95	60	0	9	123	70	11	12
june	8	186	75	14	21	179	72	3	20	17	11	2	1	117	55	5	11	252	115	12	26	250	116	19	33	56	26	4	8	625	288	20	77	36	16	2	4	18	5	3	1	111	55	13	5	119	55	16	9
may	7	183	87	18	16	181	88	2	15	14	3	3	3	93	45	3	9	219	119	15	18	253	105	36	20	39	17	1	6	655	298	25	89	19	7	0	3	18	5	1	0	101	44	9	6	111	53	6	6
april	6	193	81	14	22	150	70	2	10	13	6	3	1	88	47	4	9	211	96	19	15	246	98	20	31	47	20	2	7	582	258	15	65	18	7	0	1	15	7	2	0	88	42	8	14	123	53	12	9
march	5	183	68	22	15	174	83	6	23	17	7	1	1	103	42	15	6	225	81	45	17	227	112	27	23	55	23	3	7	623	283	19	92	13	3	1	0	20	6	3	1	88	43	6	5	125	51	6	15
feb	4	194	93	16	20	149	80	1	13	18	7	2	2	70	28	11	8	232	89	38	16	185	91	15	18	43	16	2	9	534	213	16	60	20	12	1	1	12	6	0	0	83	37	3	5	89	43	9	4
jan	3	223	112	19	25	135	67	3	24	18	7	9	0	98	49	7	13	243	96	43	23	211	108	11	24	86	56	3	3	500	205	13	82	26	12	1	4	22	8	2	5	101	51	6	10	128	67	10	17
dec	2	159	61	24	18	208	98	4	29	17	5	8	1	69	34	5	4	223	64	22	20	172	73	14	19	41	16	3	7	599	234	27	83	25	8	0	3	13	5	1	0	94	31	12	10	109	56	6	10
nov	1	185	82	20	11	181	79	2	14	6	4	2	0	106	31	12	10	234	89	21	32	206	96	16	18	62	31	1	3	626	257	9	81	15	5	0	1	17	3	1	1	83	41	7	9	136	66	10	14
		Abbey	Abbey	Abbey	Abbey	Chesterfield town center	Chesterfield town center	Chesterfield town center	Chesterfield town center	Alfreton rural	Alfreton rural	Alfreton rural	Alfreton rural	Alfreton Town	Alfreton Town	Alfreton Town	Alfreton Town	Allestree and Darley	Allestree and Darley	Allestree and Darley	Allestree and Darley	Alvaston	Alvaston	Alvaston	Alvaston	Ashbourne	Ashbourne	Ashbourne	Ashbourne	Derby City	Derby City	Derby City	Derby City	Bakewell, Sheldon Over Haddon and Ashford	Bakewell, Sheldon Over Haddon and Ashford	Bakewell, Sheldon Over Haddon and Ashford	Bakewell, Sheldon Over Haddon and Ashford	Barlborough	Barlborough	Barlborough	Barlborough	Belper Town	Belper Town	Belper Town	Belper Town	Bolsover and Shuttlewood	Bolsover and Shuttlewood	Bolsover and Shuttlewood	Bolsover and Shuttlewood
		All	ASB	Burg	Violence	All	ASB	Burg	Violence	All	ASB	Burg	Violence	All	ASB	Burg	Violence	All	ASB	Burg	Violence	All	ASB	Burg	Violence	All	ASB	Burg	Violence	All	ASB	Burg	Violence	All	ASB	Burg	Violence	All	ASB	Burg	Violence	All	ASB	Burg	Violence	All	ASB	Burg	Violence
average		190.833	85.8333	17.6667	19.3333	174.583	79.9167	2.41667	19.0833	14.25	6.41667	3.16667	1	94.8333	44.1667	6.66667	9.08333	243.667	102.583	27.8333	20.3333	228.333	104.417	20.8333	23.6667	54.1667	25.75	2.66667	7.25	600.583	261.25	16.5	77.5	23.8333	9.75	1.33333	2.41667	16.0833	5.66667	1.33333	1.25	97.4167	47.8333	7.83333	7.91667	115.417	56.3333	9.83333	10.4167
var		691.606	291.788	32.7879	18.7879	420.447	88.6288	2.44697	29.1742	14.2045	9.53788	7.42424	0.909091	250.697	118.879	17.1515	5.90152	861.697	399.902	128.697	22.7879	887.333	287.538	59.7879	29.697	181.606	121.477	1.51515	10.3864	1935.17	1520.2	34.6364	103.364	58.697	22.75	3.15152	2.44697	14.6288	2.42424	1.15152	2.38636	140.992	97.7879	15.0606	8.81061	163.356	86.7879	8.69697	13.7197
[truncated: 332 more columns]

## Sheet: Minitabcoded
	County	Neighborhood	Crime	mean	variance	location code	crime code	log mean	log variance
	D	Abbey	ASB	85.8333	291.788	0	1	1.93366	2.46507
	D	Chesterfield town center	ASB	79.9167	88.6288	0	1	1.90264	1.94757
	D	Alfreton rural	ASB	6.41667	9.53788	0	1	0.807309	0.979452
	D	Alfreton Town	ASB	44.1667	118.879	0	1	1.64509	2.0751
	D	Allestree and Darley	ASB	102.583	399.902	0	1	2.01108	2.60195
	D	Alvaston	ASB	104.417	287.538	0	1	2.01877	2.4587
	D	Ashbourne	ASB	25.75	121.477	0	1	1.41078	2.0845
	D	Derby City	ASB	261.25	1520.2	0	1	2.41706	3.1819
	D	Bakewell, Sheldon Over Haddon and Ashford	ASB	9.75	22.75	0	1	0.989005	1.35698
	D	Barlborough	ASB	5.66667	2.42424	0	1	0.753328	0.384576
	D	Belper Town	ASB	47.8333	97.7879	0	1	1.67973	1.99029
	D	Bolsover and Shuttlewood	ASB	56.3333	86.7879	0	1	1.75077	1.93846
	D	Borrowash and Ockbrook	ASB	18.1667	38.8788	0	1	1.25928	1.58971
	D	Boulton	ASB	62.75	82.2045	0	1	1.79761	1.9149
	D	Brimington	ASB	32.25	123.841	0	1	1.50853	2.09286
	D	Buxton rural East	ASB	4.91667	4.26515	0	1	0.691671	0.629934
	D	Buxton Rural West	ASB	4.25	3.84091	0	1	0.628389	0.584434
	D	Buxton Town	ASB	63.1667	179.242	0	1	1.80049	2.25344
	D	Quarndon and Kirk Langley	ASB	2.5	5	0	1	0.39794	0.69897
	D	Ripley Town Centre	ASB	55.8333	135.061	0	1	1.74689	2.13053
	D	Rose Hill	ASB	135.417	1235.9	0	1	2.13167	3.09198
	D	Sandiacre	ASB	31.8333	79.0606	0	1	1.50288	1.89796
	D	Scarcliffe	ASB	15.1667	21.2424	0	1	1.18089	1.3272
	D	Shipley, Smalley and Horsley	ASB	16.5	18.2727	0	1	1.21748	1.2618
	D	Shirebrook	ASB	46.5833	136.447	0	1	1.66823	2.13496
	D	Sinfin and Osmaston	ASB	101.583	556.629	0	1	2.00682	2.74557
	D	Somercotes and Riddings	ASB	62.9167	113.356	0	1	1.79877	2.05444
	D	South Normanton and Pinxton	ASB	48.0833	235.538	0	1	1.68199	2.37206
	D	Stanton and Youlgreave and White Peak Villages	ASB	4.83333	5.9697	0	1	0.684247	0.775952
	D	Staveley	ASB	23.6667	19.697	0	1	1.37414	1.2944
	D	Tibshelf	ASB	27.4167	177.174	0	1	1.43801	2.2484
	D	Tideswell, Litton, Baslow and Beeley	ASB	5.58333	6.08333	0	1	0.746894	0.784142
	D	Tissington and Carsington	ASB	4.83333	14.697	0	1	0.684247	1.16723
	D	Unstone and Rural	ASB	7.83333	8.15152	0	1	0.893947	0.911238
	D	Walton and West	ASB	18.75	59.4773	0	1	1.273	1.77435
	D	Whaley Bridge	ASB	14.25	40.2045	0	1	1.15381	1.60428
	D	Whittington and Barrow Hill	ASB	36.6667	77.3333	0	1	1.56427	1.88837
	D	Whitwell	ASB	18.25	90.2045	0	1	1.26126	1.95523
	D	Wingerworth and Rural	ASB	29.1667	58.1515	0	1	1.46489	1.76456
	D	Wirksworth and Middleton	ASB	13.75	26.2045	0	1	1.1383	1.41838
	D	Killamarsh	ASB	57.5833	137.72	0	1	1.7603	2.139
	D	Kirk Hallam & Hallam Fields	ASB	47	96.9091	0	1	1.6721	1.98636
	D	Larklands and Gallows	ASB	57	166.727	0	1	1.75587	2.22201
	D	Linton, Overseal and Lullington	ASB	21.9167	19.5379	0	1	1.34077	1.29088
	D	Littleover and Blagreaves	ASB	73.5833	173.538	0	1	1.86678	2.23939
	D	Long Eaton North	ASB	37.1667	99.0606	0	1	1.57015	1.9959
	D	Mackworth and Morley	ASB	56.6667	170.424	0	1	1.75333	2.23153
	D	Marston and Clifton	ASB	6.75	10.5682	0	1	0.829304	1.024
	D	Matlock	ASB	38.5	38.6364	0	1	1.58546	1.587
	D	Melbourne	ASB	21.1667	27.0606	0	1	1.32565	1.43234
	D	Chaddesdon and Sponden	ASB	99.9167	176.992	0	1	1.99964	2.24795
	D	Chapel and Chinley	ASB	23.1667	47.9697	0	1	1.36486	1.68097
	D	Chellaston	ASB	53.0833	227.72	0	1	1.72496	2.3574
	D	Clay Cross	ASB	36.0833	46.447	0	1	1.55731	1.66696
	D	Clowne	ASB	26.3333	21.5152	0	1	1.42051	1.33274
	D	Codnor, Waingroves and Langley Mill	ASB	49.4167	191.72	0	1	1.69387	2.28267
	D	Cotmanhay & Shipley View	ASB	58.5	130.091	0	1	1.76716	2.11425
	D	Creswell	ASB	32.0833	51.5379	0	1	1.50628	1.71213
	D	Darley Dale, Winster, Wensley and Elton	ASB	10.1667	6.69697	0	1	1.00718	0.825878
	D	Derwent and Oakwood	ASB	96.6667	556.97	0	1	1.98528	2.74583
	D	Dronfield	ASB	38.1667	116.697	0	1	1.58168	2.06706
	D	Matlock Bath, Cromford and Bonsall	ASB	10.3333	13.8788	0	1	1.01424	1.14235
	D	Long Eaton Town	ASB	27.9167	35.7197	0	1	1.44586	1.55291
	D	Duffield, Belper Rural and Holloway	ASB	10.1667	23.2424	0	1	1.00718	1.36628
	D	Dunston, Moor and St Helen's	ASB	82.9167	192.992	0	1	1.91864	2.28554
	D	Eckington	ASB	39.1667	89.7879	0	1	1.59292	1.95322
	D	Etwall, Hatton and Hilton	ASB	27.5833	40.0833	0	1	1.44065	1.60296
	D	Fairfield	ASB	32.0833	40.9924	0	1	1.50628	1.6127
	D	Glossop Town Centre	ASB	67.5833	158.811	0	1	1.82984	2.20088
	D	Gamesley and St Johns	ASB	16.5833	36.9924	0	1	1.21967	1.56811
	D	Gresley, Woodville and Swadlincote	ASB	97	219.636	0	1	1.98677	2.3417
	D	Hadfield and Tintwistle	ASB	50.25	121.841	0	1	1.70114	2.08579
	D	Hasland and St Leonard's	ASB	59.1667	79.2424	0	1	1.77208	1.89896
	D	Hathersage	ASB	8.75	10.75	0	1	0.942008	1.03141
	D	Heage	ASB	8.16667	7.78788	0	1	0.912045	0.891419
	D	Heanor & Loscoe	ASB	81.6667	216.788	0	1	1.91204	2.33603
	D	Hollingwood, Inkersall and Duckmanton	ASB	28.6667	90.9697	0	1	1.45738	1.9589
	D	Holmewood, Grassmoor, Calow and Arkwright	ASB	46.25	178.205	0	1	1.66511	2.25092
	D	Holmebrook and Rother	ASB	58.0833	342.811	0	1	1.76405	2.53505
	D	Hope Valley	ASB	8.66667	20.4242	0	1	0.937852	1.31015
	D	Hulland and Brailsford	ASB	2.91667	2.81061	0	1	0.464887	0.4488
	D	Ilkeston Rural	ASB	22	72.1818	0	1	1.34242	1.85843
	D	Ilkeston Town	ASB	31.5833	74.2652	0	1	1.49946	1.87079
	D	Kilburn	ASB	30.4167	117.902	0	1	1.48311	2.07152
	D	Long Eaton Rural	ASB	16.5	24.2727	0	1	1.21748	1.38512
	D	Long Eaton South	ASB	49	111.091	0	1	1.6902	2.04568
	D	Mercia	ASB	25.0833	64.2652	0	1	1.39939	1.80798
	D	Mickleover	ASB	28.75	88.3864	0	1	1.45864	1.94639
	D	Middlecroft and Poolsbrook	ASB	34.5	111	0	1	1.53782	2.04532
	D	New Mills and Hayfield	ASB	36.3333	110.606	0	1	1.56031	2.04378
	D	Newbold and Brockwell	ASB	46.1667	214.697	0	1	1.66433	2.33183
	D	Newhall and Midway	ASB	48.6667	146.424	0	1	1.68723	2.16561
	D	Normanton	ASB	117.75	431.114	0	1	2.07096	2.63459
	D	North Wingfield, Pilsley, Stonebroom and Shirland	ASB	49.3333	131.879	0	1	1.69314	2.12017
	D	Pleasley	ASB	11.4167	26.6288	0	1	1.05754	1.42535
	N	Mapperley & Wells	ASB	49.25	269.295	1	1	1.69241	2.43023
	N	Sneinton and dales	ASB	60.8333	291.061	1	1	1.78414	2.46398
	N	St. Anns	ASB	79	447.818	1	1	1.89763	2.6511
	N	Southwell, Caunton and Villages	ASB	8.08333	9.90152	1	1	0.90759	0.995702
	N	Stapleford	ASB	45.25	128.75	1	1	1.65562	2.10975
	N	Sutton in ashfield	ASB	136.667	775.333	1	1	2.13566	2.88949
	N	Wollaton and Lenton Abbey	ASB	27.25	51.4773	1	1	1.43537	1.71162
	N	Warsop	ASB	36.0833	71.1742	1	1	1.55731	1.85232
	N	Worksop North	ASB	79.5833	377.174	1	1	1.90082	2.57654
	N	Worksop North Villages	ASB	28.6667	77.3333	1	1	1.45738	1.88837
	N	Worksop South	ASB	75.5	203.909	1	1	1.87795	2.30944
	N	Newark	ASB	102.5	435.909	1	1	2.01072	2.6394
	N	Ollerton, Clipstone & Villages	ASB	52.6667	149.515	1	1	1.72154	2.17469
	N	Radford & Park	ASB	81.9167	679.356	1	1	1.91337	2.8321
	N	Retford	ASB	57	195.455	1	1	1.75587	2.29105
	N	Ruddington	ASB	7.33333	13.5152	1	1	0.865301	1.13082
	N	Sherwood	ASB	41.25	169.659	1	1	1.61542	2.22958
	N	West Bridgford	ASB	52.4167	296.447	1	1	1.71947	2.47195
	N	Mansfield West	ASB	80.75	237.659	1	1	1.90714	2.37595
	N	Mansfield Town Centre	ASB	54	100.727	1	1	1.73239	2.00315
	N	Mansfield North	ASB	55.8333	86.8788	1	1	1.74689	1.93891
	N	Mansfield East	ASB	96.0833	270.083	1	1	1.98265	2.4315
	N	Leen Valley	ASB	18.5	20.6364	1	1	1.26717	1.31463
	N	Leake and Keyworth	ASB	23.0833	25.1742	1	1	1.3633	1.40096
	N	Kirkby in Ashfield	ASB	54.5	304.636	1	1	1.7364	2.48378
	N	Hucknall	ASB	87.9167	377.72	1	1	1.94407	2.57717
	N	Harworth	ASB	19.25	26.3864	1	1	1.28443	1.42138
	N	Gedling, Burton Joyce and Villages	ASB	23.1667	48.1515	1	1	1.36486	1.68261
	N	Eastwood South	ASB	30.4167	53.7197	1	1	1.48311	1.73013
	N	Eastwood North	ASB	30.4167	53.7197	1	1	1.48311	1.73013
	N	Eastwood	ASB	29	154.545	1	1	1.4624	2.18906
	N	Dunkirk and Lenton	ASB	30.3333	97.3333	1	1	1.48192	1.98826
	N	Daybrook	ASB	29.8333	51.6061	1	1	1.4747	1.7127
	N	Cotgrave and Wiverton	ASB	12.25	49.4773	1	1	1.08814	1.69441
	N	Collingham, Winthorpe and Villages	ASB	14.3333	38.2424	1	1	1.15635	1.58255
	N	Arboretum	ASB	109	92	1	1	2.03743	1.96379
	N	Arnold and Woodthrope	ASB	43.0833	152.629	1	1	1.63431	2.18364
	N	Ashfield Rural	ASB	44.5	133.909	1	1	1.64836	2.12681
	N	Aspley	ASB	75.4167	359.72	1	1	1.87747	2.55596
	N	Balderton and Farndon	ASB	29.8333	208.333	1	1	1.4747	2.31876
	N	Basford	ASB	48.4167	339.902	1	1	1.68499	2.53135
	N	Bassetlaw rural	ASB	89.9167	293.538	1	1	1.95384	2.46766
	N	Beeston	ASB	44.75	73.8409	1	1	1.65079	1.8683
	N	Berridge	ASB	69.8333	225.061	1	1	1.84406	2.3523
	N	Bestwood	ASB	66.0833	327.356	1	1	1.82009	2.51502
	N	Bilborough	ASB	63	305.636	1	1	1.79934	2.48521
	N	Bilsthorpe, Lowdham and Villages	ASB	40.75	201.295	1	1	1.61013	2.30383
	N	Bingham and Trent	ASB	28.6667	53.697	1	1	1.45738	1.72995
	N	Bullwell	ASB	88.0833	631.72	1	1	1.94489	2.80052
	N	Bullwell Forest	ASB	40.6667	126.606	1	1	1.60924	2.10245
	N	Carlton and Porchester	ASB	60.5833	109.356	1	1	1.78235	2.03884
	N	Chillwell	ASB	24.3333	65.8788	1	1	1.3862	1.81875
	N	Calverton, Ravenshead and Villages	ASB	26.8333	57.0606	1	1	1.42867	1.75634
	N	City Centre	ASB	196.583	1074.63	1	1	2.29355	3.03126
	N	Clifton	ASB	83.0833	453.356	1	1	1.91951	2.65644
	N	Meadows	ASB	40.25	192.932	1	1	1.60477	2.2854
	D	Abbey	Burg	17.6667	32.7879	0	2	1.24715	1.51571
	D	Chesterfield town center	Burg	2.41667	2.44697	0	2	0.383217	0.388629
	D	Alfreton rural	Burg	3.16667	7.42424	0	2	0.500602	0.870652
	D	Alfreton Town	Burg	6.66667	17.1515	0	2	0.823909	1.2343
	D	Allestree and Darley	Burg	27.8333	128.697	0	2	1.44457	2.10957
	D	Alvaston	Burg	20.8333	59.7879	0	2	1.31876	1.77661
	D	Ashbourne	Burg	2.66667	1.51515	0	2	0.425969	0.180456
	D	Derby City	Burg	16.5	34.6364	0	2	1.21748	1.53953
	D	Bakewell, Sheldon Over Haddon and Ashford	Burg	1.33333	3.15152	0	2	0.124939	0.498519
	D	Barlborough	Burg	1.33333	1.15152	0	2	0.124939	0.0612697
	D	Belper Town	Burg	7.83333	15.0606	0	2	0.893947	1.17784
	D	Bolsover and Shuttlewood	Burg	9.83333	8.69697	0	2	0.992701	0.939368
	D	Borrowash and Ockbrook	Burg	4	4.54545	0	2	0.60206	0.657577
	D	Boulton	Burg	16.3333	33.8788	0	2	1.21307	1.52993
	D	Brimington	Burg	3.58333	7.35606	0	2	0.554287	0.866645
	D	Buxton rural East	Burg	0.25	0.204545	0	2	-0.60206	-0.68921
	D	Buxton Rural West	Burg	0.833333	0.69697	0	2	-0.0791812	-0.156786
	D	Buxton Town	Burg	6.5	10.8182	0	2	0.812913	1.03415
	D	Quarndon and Kirk Langley	Burg	2	3.63636	0	2	0.30103	0.560667
	D	Ripley Town Centre	Burg	11.3333	6.24242	0	2	1.05436	0.795353
	D	Rose Hill	Burg	14.3333	18.0606	0	2	1.15635	1.25673
	D	Sandiacre	Burg	5.66667	8.24242	0	2	0.753328	0.916055
	D	Scarcliffe	Burg	2.75	4.20455	0	2	0.439333	0.623719
	D	Shipley, Smalley and Horsley	Burg	4.75	15.1136	0	2	0.676694	1.17937
	D	Shirebrook	Burg	9.41667	28.9924	0	2	0.973897	1.46228
	D	Sinfin and Osmaston	Burg	10.5	13	0	2	1.02119	1.11394
	D	Somercotes and Riddings	Burg	15	54.7273	0	2	1.17609	1.7382
	D	South Normanton and Pinxton	Burg	6.91667	6.81061	0	2	0.839897	0.833186
	D	Stanton and Youlgreave and White Peak Villages	Burg	1.33333	1.51515	0	2	0.124939	0.180456
	D	Staveley	Burg	4.83333	31.0606	0	2	0.684247	1.49221
	D	Tibshelf	Burg	4.75	7.11364	0	2	0.676694	0.852092
	D	Tideswell, Litton, Baslow and Beeley	Burg	3.41667	23.1742	0	2	0.533603	1.36501
	D	Tissington and Carsington	Burg	1.25	1.11364	0	2	0.09691	0.0467434
	D	Unstone and Rural	Burg	3.25	5.29545	0	2	0.511883	0.723903
	D	Walton and West	Burg	1.75	1.84091	0	2	0.243038	0.265032
	D	Whaley Bridge	Burg	1.75	1.11364	0	2	0.243038	0.0467434
	D	Whittington and Barrow Hill	Burg	6.16667	9.78788	0	2	0.79005	0.990689
	D	Whitwell	Burg	2.33333	4.06061	0	2	0.367977	0.608591
	D	Wingerworth and Rural	Burg	2.83333	2.15152	0	2	0.452298	0.332744
	D	Wirksworth and Middleton	Burg	1.33333	0.787879	0	2	0.124939	-0.103541
	D	Killamarsh	Burg	5.41667	3.35606	0	2	0.733732	0.52583
	D	Kirk Hallam & Hallam Fields	Burg	6.83333	5.78788	0	2	0.834633	0.762519
	D	Larklands and Gallows	Burg	8.41667	12.6288	0	2	0.92514	1.10136
	D	Linton, Overseal and Lullington	Burg	3.25	3.65909	0	2	0.511883	0.563373
	D	Littleover and Blagreaves	Burg	15.0833	20.0833	0	2	1.1785	1.30284
	D	Long Eaton North	Burg	5.5	7	0	2	0.740363	0.845098
	D	Mackworth and Morley	Burg	9.08333	18.2652	0	2	0.958245	1.26162
	D	Marston and Clifton	Burg	1.5	1.54545	0	2	0.176091	0.189056
	D	Matlock	Burg	4.16667	7.60606	0	2	0.619789	0.88116
	D	Melbourne	Burg	9.16667	35.4242	0	2	0.962211	1.5493
	D	Chaddesdon and Sponden	Burg	20.75	53.1136	0	2	1.31702	1.72521
	D	Chapel and Chinley	Burg	3.58333	6.26515	0	2	0.554287	0.796932
	D	Chellaston	Burg	10.0833	17.7197	0	2	1.0036	1.24846
	D	Clay Cross	Burg	2.75	4.56818	0	2	0.439333	0.659743
	D	Clowne	Burg	5.83333	7.42424	0	2	0.765917	0.870652
	D	Codnor, Waingroves and Langley Mill	Burg	9.58333	19.3561	0	2	0.981517	1.28682
	D	Cotmanhay & Shipley View	Burg	10.0833	15.7197	0	2	1.0036	1.19644
	D	Creswell	Burg	6.41667	20.447	0	2	0.807309	1.31063
	D	Darley Dale, Winster, Wensley and Elton	Burg	2.16667	2.69697	0	2	0.335792	0.430876
	D	Derwent and Oakwood	Burg	18.9167	27.9015	0	2	1.27684	1.44563
	D	Dronfield	Burg	3.58333	1.7197	0	2	0.554287	0.235452
	D	Matlock Bath, Cromford and Bonsall	Burg	1.25	2.38636	0	2	0.09691	0.377737
	D	Long Eaton Town	Burg	7.83333	24.1515	0	2	0.893947	1.38294
	D	Duffield, Belper Rural and Holloway	Burg	4.75	6.38636	0	2	0.676694	0.805254
	D	Dunston, Moor and St Helen's	Burg	9.66667	12.9697	0	2	0.985277	1.11293
	D	Eckington	Burg	6.83333	16.1515	0	2	0.834633	1.20821
	D	Etwall, Hatton and Hilton	Burg	5.66667	8.42424	0	2	0.753328	0.925531
	D	Fairfield	Burg	2.5	0.636364	0	2	0.39794	-0.196295
	D	Glossop Town Centre	Burg	6.16667	11.9697	0	2	0.79005	1.07808
	D	Gamesley and St Johns	Burg	1.41667	4.08333	0	2	0.151268	0.611015
	D	Gresley, Woodville and Swadlincote	Burg	11.5	29.3636	0	2	1.0607	1.46781
	D	Hadfield and Tintwistle	Burg	4.41667	11.7197	0	2	0.645095	1.06892
	D	Hasland and St Leonard's	Burg	7.58333	14.8106	0	2	0.87986	1.17057
	D	Hathersage	Burg	4.83333	7.78788	0	2	0.684247	0.891419
	D	Heage	Burg	0.75	0.568182	0	2	-0.124939	-0.245513
	D	Heanor & Loscoe	Burg	15.75	41.8409	0	2	1.19728	1.6216
	D	Hollingwood, Inkersall and Duckmanton	Burg	2	2.36364	0	2	0.30103	0.373581
	D	Holmewood, Grassmoor, Calow and Arkwright	Burg	4.41667	10.9924	0	2	0.645095	1.04109
	D	Holmebrook and Rother	Burg	4.33333	5.87879	0	2	0.636822	0.769288
	D	Hope Valley	Burg	3.41667	16.447	0	2	0.533603	1.21609
	D	Hulland and Brailsford	Burg	1.83333	2.69697	0	2	0.263241	0.430876
	D	Ilkeston Rural	Burg	6.91667	3.35606	0	2	0.839897	0.52583
	D	Ilkeston Town	Burg	3.66667	8.78788	0	2	0.564271	0.943884
	D	Kilburn	Burg	6.41667	8.62879	0	2	0.807309	0.93595
	D	Long Eaton Rural	Burg	4.83333	7.24242	0	2	0.684247	0.859884
	D	Long Eaton South	Burg	13.75	22.5682	0	2	1.1383	1.3535
	D	Mercia	Burg	4.75	8.38636	0	2	0.676694	0.923574
	D	Mickleover	Burg	9.75	29.6591	0	2	0.989005	1.47216
	D	Middlecroft and Poolsbrook	Burg	2.58333	7.53788	0	2	0.41218	0.877249
	D	New Mills and Hayfield	Burg	5.58333	14.0833	0	2	0.746894	1.14871
	D	Newbold and Brockwell	Burg	6.16667	28.8788	0	2	0.79005	1.46058
	D	Newhall and Midway	Burg	6.25	9.65909	0	2	0.79588	0.984936
	D	Normanton	Burg	14.25	32.5682	0	2	1.15381	1.51279
	D	North Wingfield, Pilsley, Stonebroom and Shirland	Burg	5.41667	4.81061	0	2	0.733732	0.6822
	D	Pleasley	Burg	3	5.09091	0	2	0.477121	0.706795
	N	Mapperley & Wells	Burg	14.9167	11.5379	1	2	1.17367	1.06213
	N	Sneinton and dales	Burg	7.33333	7.51515	1	2	0.865301	0.875938
	N	St. Anns	Burg	10.4167	8.62879	1	2	1.01773	0.93595
	N	Southwell, Caunton and Villages	Burg	4.91667	3.17424	1	2	0.691671	0.50164
	N	Stapleford	Burg	15	44	1	2	1.17609	1.64345
	N	Sutton in ashfield	Burg	34.6667	146.97	1	2	1.53991	2.16723
	N	Wollaton and Lenton Abbey	Burg	18.5833	21.3561	1	2	1.26912	1.32952
	N	Warsop	Burg	3.91667	2.26515	1	2	0.592917	0.355097
	N	Worksop North	Burg	16.3333	12.9697	1	2	1.21307	1.11293
	N	Worksop North Villages	Burg	7.08333	17.7197	1	2	0.850238	1.24846
	N	Worksop South	Burg	23.4167	36.6288	1	2	1.36953	1.56382
	N	Newark	Burg	14.5833	32.2652	1	2	1.16386	1.50873
	N	Ollerton, Clipstone & Villages	Burg	7.41667	6.99242	1	2	0.870209	0.844628
	N	Radford & Park	Burg	21.3333	118.97	1	2	1.32906	2.07544
	N	Retford	Burg	14	33.4545	1	2	1.14613	1.52446
	N	Ruddington	Burg	2.41667	2.99242	1	2	0.383217	0.476023
	N	Sherwood	Burg	13.5833	18.9924	1	2	1.13301	1.27858
	N	West Bridgford	Burg	19.1667	79.4242	1	2	1.28255	1.89995
	N	Mansfield West	Burg	15.0833	25.1742	1	2	1.1785	1.40096
	N	Mansfield Town Centre	Burg	6.33333	7.15152	1	2	0.801632	0.854398
	N	Mansfield North	Burg	8.91667	16.8106	1	2	0.950203	1.22558
	N	Mansfield East	Burg	17.5833	27.5379	1	2	1.2451	1.43993
	N	Leen Valley	Burg	8.58333	6.08333	1	2	0.933656	0.784142
	N	Leake and Keyworth	Burg	9.83333	10.8788	1	2	0.992701	1.03658
	N	Kirkby in Ashfield	Burg	17.1667	24.3333	1	2	1.23469	1.3862
	N	Hucknall	Burg	24.75	46.5682	1	2	1.39358	1.66809
	N	Harworth	Burg	14.9167	57.1742	1	2	1.17367	1.7572
	N	Gedling, Burton Joyce and Villages	Burg	6.5	8.09091	1	2	0.812913	0.907997
	N	Eastwood South	Burg	10.9167	17.1742	1	2	1.03809	1.23488
	N	Eastwood North	Burg	10.9167	17.1742	1	2	1.03809	1.23488
	N	Eastwood	Burg	6.5	7	1	2	0.812913	0.845098
	N	Dunkirk and Lenton	Burg	13.5	45.3636	1	2	1.13033	1.65671
	N	Daybrook	Burg	7	11.4545	1	2	0.845098	1.05898
	N	Cotgrave and Wiverton	Burg	3.66667	5.69697	1	2	0.564271	0.755644
	N	Collingham, Winthorpe and Villages	Burg	4.16667	6.33333	1	2	0.619789	0.801632
	N	Arboretum	Burg	22.6667	78.7879	1	2	1.35539	1.89646
	N	Arnold and Woodthrope	Burg	11.8333	12.5152	1	2	1.07311	1.09744
	N	Ashfield Rural	Burg	14.5	49.5455	1	2	1.16137	1.695
	N	Aspley	Burg	15.6667	26.0606	1	2	1.19498	1.41598
	N	Balderton and Farndon	Burg	5.08333	5.53788	1	2	0.706149	0.743343
	N	Basford	Burg	15.5	29.5455	1	2	1.19033	1.47049
	N	Bassetlaw rural	Burg	31.6667	54.9697	1	2	1.5006	1.74012
	N	Beeston	Burg	16.0833	25.1742	1	2	1.20638	1.40096
	N	Berridge	Burg	18.0833	24.9924	1	2	1.25728	1.39781
	N	Bestwood	Burg	13.25	28.0227	1	2	1.12222	1.44751
	N	Bilborough	Burg	14.75	28.2045	1	2	1.16879	1.45032
	N	Bilsthorpe, Lowdham and Villages	Burg	10.75	14.0227	1	2	1.03141	1.14683
	N	Bingham and Trent	Burg	7.25	16.2045	1	2	0.860338	1.20964
	N	Bullwell	Burg	16	26.9091	1	2	1.20412	1.4299
	N	Bullwell Forest	Burg	10.1667	23.6061	1	2	1.00718	1.37302
	N	Carlton and Porchester	Burg	18.75	44.75	1	2	1.273	1.65079
	N	Chillwell	Burg	9.41667	31.7197	1	2	0.973897	1.50133
	N	Calverton, Ravenshead and Villages	Burg	9.5	17	1	2	0.977724	1.23045
	N	City Centre	Burg	17.9167	11.3561	1	2	1.25326	1.05523
	N	Clifton	Burg	17.0833	34.6288	1	2	1.23257	1.53944
	N	Meadows	Burg	3.08333	3.35606	1	2	0.48902	0.52583
	D	Abbey	Total	190.833	691.606	0	0	2.28065	2.83986
	D	Chesterfield town center	Total	174.583	420.447	0	0	2.242	2.62371
	D	Alfreton rural	Total	14.25	14.2045	0	0	1.15381	1.15243
	D	Alfreton Town	Total	94.8333	250.697	0	0	1.97696	2.39915
	D	Allestree and Darley	Total	243.667	861.697	0	0	2.3868	2.93535
	D	Alvaston	Total	228.333	887.333	0	0	2.35857	2.94809
	D	Ashbourne	Total	54.1667	181.606	0	0	1.73373	2.25913
	D	Derby City	Total	600.583	1935.17	0	0	2.77857	3.28672
	D	Bakewell, Sheldon Over Haddon and Ashford	Total	23.8333	58.697	0	0	1.37718	1.76862
	D	Barlborough	Total	16.0833	14.6288	0	0	1.20638	1.16521
	D	Belper Town	Total	97.4167	140.992	0	0	1.98863	2.1492
	D	Bolsover and Shuttlewood	Total	115.417	163.356	0	0	2.06227	2.21314
	D	Borrowash and Ockbrook	Total	40.25	52.0227	0	0	1.60477	1.71619
	D	Boulton	Total	136.75	285.659	0	0	2.13593	2.45585
	D	Brimington	Total	63.5	263.545	0	0	1.80277	2.42086
	D	Buxton rural East	Total	10	10.3636	0	0	1	1.01551
	D	Buxton Rural West	Total	10.1667	14.3333	0	0	1.00718	1.15635
	D	Buxton Town	Total	138	372	0	0	2.13988	2.57054
	D	Quarndon and Kirk Langley	Total	9.25	36.0227	0	0	0.966142	1.55658
	D	Ripley Town Centre	Total	121.5	163.545	0	0	2.08458	2.21364
	D	Rose Hill	Total	261.417	1357.17	0	0	2.41733	3.13264
	D	Sandiacre	Total	65.3333	204.061	0	0	1.81513	2.30976
	D	Scarcliffe	Total	29.75	19.2955	0	0	1.47349	1.28546
	D	Shipley, Smalley and Horsley	Total	34	88.1818	0	0	1.53148	1.94538
	D	Shirebrook	Total	98.0833	255.174	0	0	1.9916	2.40684
	D	Sinfin and Osmaston	Total	211.667	1230.24	0	0	2.32565	3.08999
	D	Somercotes and Riddings	Total	137	521.091	0	0	2.13672	2.71691
	D	South Normanton and Pinxton	Total	99.3333	202.061	0	0	1.9971	2.30548
	D	Stanton and Youlgreave and White Peak Villages	Total	12.5833	30.6288	0	0	1.0998	1.48613
	D	Staveley	Total	43.9167	115.902	0	0	1.64263	2.06409
	D	Tibshelf	Total	53.0833	305.72	0	0	1.72496	2.48532
	D	Tideswell, Litton, Baslow and Beeley	Total	15.6667	16.9697	0	0	1.19498	1.22967
	D	Tissington and Carsington	Total	16.8333	263.788	0	0	1.22617	2.42125
	D	Unstone and Rural	Total	17.5833	28.8106	0	0	1.2451	1.45955
	D	Walton and West	Total	37.0833	117.174	0	0	1.56918	2.06883
	D	Whaley Bridge	Total	27.1667	108.879	0	0	1.43404	2.03694
	D	Whittington and Barrow Hill	Total	77.6667	146.424	0	0	1.89023	2.16561
	D	Whitwell	Total	30.5833	158.447	0	0	1.48548	2.19988
	D	Wingerworth and Rural	Total	49.3333	99.697	0	0	1.69314	1.99868
	D	Wirksworth and Middleton	Total	28.25	110.75	0	0	1.45102	2.04434
	D	Killamarsh	Total	91.0833	123.356	0	0	1.95944	2.09116
	D	Kirk Hallam & Hallam Fields	Total	92.6667	178.606	0	0	1.96692	2.2519
	D	Larklands and Gallows	Total	125.333	199.697	0	0	2.09807	2.30037
	D	Linton, Overseal and Lullington	Total	43.8333	81.7879	0	0	1.6418	1.91269
	D	Littleover and Blagreaves	Total	156.667	560.061	0	0	2.19498	2.74824
	D	Long Eaton North	Total	101.333	216.606	0	0	2.00575	2.33567
	D	Mackworth and Morley	Total	119.583	346.992	0	0	2.07767	2.54032
	D	Marston and Clifton	Total	17.8333	32.697	0	0	1.25123	1.51451
	D	Matlock	Total	82.8333	137.061	0	0	1.91821	2.13691
	D	Melbourne	Total	53.75	106.386	0	0	1.73038	2.02689
	D	Chaddesdon and Sponden	Total	235.167	332.879	0	0	2.37138	2.52229
	D	Chapel and Chinley	Total	44	73.4545	0	0	1.64345	1.86602
	D	Chellaston	Total	102.083	582.447	0	0	2.00895	2.76526
	D	Clay Cross	Total	65	122	0	0	1.81291	2.08636
	D	Clowne	Total	55.75	63.1136	0	0	1.74624	1.80012
	D	Codnor, Waingroves and Langley Mill	Total	100.25	203.477	0	0	2.00108	2.30852
	D	Cotmanhay & Shipley View	Total	116.417	240.811	0	0	2.06602	2.38168
	D	Creswell	Total	69.3333	89.5152	0	0	1.84094	1.9519
	D	Darley Dale, Winster, Wensley and Elton	Total	21.75	32.3864	0	0	1.33746	1.51036
	D	Derwent and Oakwood	Total	226.167	984.333	0	0	2.35443	2.99314
	D	Dronfield	Total	77.5	172.455	0	0	1.8893	2.23667
	D	Matlock Bath, Cromford and Bonsall	Total	21.5	49.7273	0	0	1.33244	1.69659
	D	Long Eaton Town	Total	84.0833	190.629	0	0	1.92471	2.28019
	D	Duffield, Belper Rural and Holloway	Total	24.25	51.4773	0	0	1.38471	1.71162
	D	Dunston, Moor and St Helen's	Total	182.25	444.205	0	0	2.26067	2.64758
	D	Eckington	Total	70.4167	168.083	0	0	1.84768	2.22552
	D	Etwall, Hatton and Hilton	Total	69.3333	113.333	0	0	1.84094	2.05436
	D	Fairfield	Total	60.8333	150.333	0	0	1.78414	2.17706
	D	Glossop Town Centre	Total	140.083	391.538	0	0	2.14639	2.59277
	D	Gamesley and St Johns	Total	30.6667	78.6061	0	0	1.48667	1.89546
	D	Gresley, Woodville and Swadlincote	Total	195.167	484.333	0	0	2.29041	2.68514
	D	Hadfield and Tintwistle	Total	84.4167	142.811	0	0	1.92643	2.15476
	D	Hasland and St Leonard's	Total	122.25	231.295	0	0	2.08725	2.36417
	D	Hathersage	Total	28.25	82.2045	0	0	1.45102	1.9149
	D	Heage	Total	16.25	13.1136	0	0	1.21085	1.11772
	D	Heanor & Loscoe	Total	163.25	203.477	0	0	2.21285	2.30852
	D	Hollingwood, Inkersall and Duckmanton	Total	48.8333	139.424	0	0	1.68872	2.14434
	D	Holmewood, Grassmoor, Calow and Arkwright	Total	79.5833	450.083	0	0	1.90082	2.65329
	D	Holmebrook and Rother	Total	107	619.818	0	0	2.02938	2.79226
	D	Hope Valley	Total	24.4167	120.811	0	0	1.38769	2.08211
	D	Hulland and Brailsford	Total	8.33333	10.2424	0	0	0.920819	1.0104
	D	Ilkeston Rural	Total	47.1667	163.061	0	0	1.67364	2.21235
	D	Ilkeston Town	Total	68.6667	123.697	0	0	1.83675	2.09236
	D	Kilburn	Total	58.5	146.455	0	0	1.76716	2.1657
	D	Long Eaton Rural	Total	40.0833	68.9924	0	0	1.60296	1.8388
	D	Long Eaton South	Total	115.333	364.97	0	0	2.06195	2.56226
	D	Mercia	Total	57	128.909	0	0	1.75587	2.11028
	D	Mickleover	Total	60.1667	188.515	0	0	1.77936	2.27535
	D	Middlecroft and Poolsbrook	Total	66.1667	251.242	0	0	1.82064	2.40009
	D	New Mills and Hayfield	Total	67	178	0	0	1.82607	2.25042
	D	Newbold and Brockwell	Total	98.1667	627.242	0	0	1.99196	2.79744
	D	Newhall and Midway	Total	96.6667	274.788	0	0	1.98528	2.439
	D	Normanton	Total	223.833	581.97	0	0	2.34992	2.7649
	D	North Wingfield, Pilsley, Stonebroom and Shirland	Total	86.75	352.75	0	0	1.93827	2.54747
	D	Pleasley	Total	25.4167	78.447	0	0	1.40512	1.89458
	N	Mapperley & Wells	Total	162.333	549.333	1	0	2.21041	2.73984
	N	Sneinton and dales	Total	150.75	787.841	1	0	2.17826	2.89644
	N	St. Anns	Total	178.667	430.424	1	0	2.25204	2.6339
	N	Southwell, Caunton and Villages	Total	38.0833	102.992	1	0	1.58073	2.01281
	N	Stapleford	Total	127.25	362.023	1	0	2.10466	2.55874
	N	Sutton in ashfield	Total	394.417	1444.45	1	0	2.59596	3.1597
	N	Wollaton and Lenton Abbey	Total	115.417	281.356	1	0	2.06227	2.44926
	N	Warsop	Total	76	74.1818	1	0	1.88081	1.8703
	N	Worksop North	Total	202.333	483.697	1	0	2.30607	2.68457
	N	Worksop North Villages	Total	70.5833	210.811	1	0	1.8487	2.32389
	N	Worksop South	Total	251.417	650.083	1	0	2.40039	2.81297
	N	Newark	Total	283.167	997.242	1	0	2.45204	2.9988
	N	Ollerton, Clipstone & Villages	Total	121.167	183.788	1	0	2.08338	2.26432
	N	Radford & Park	Total	218.5	1223.18	1	0	2.33945	3.08749
	N	Retford	Total	155.667	516.606	1	0	2.1922	2.71316
	N	Ruddington	Total	28.8333	52.697	1	0	1.45989	1.72179
	N	Sherwood	Total	140.667	511.333	1	0	2.14819	2.7087
	N	West Bridgford	Total	178.917	1004.27	1	0	2.25265	3.00185
	N	Mansfield West	Total	209.5	200.273	1	0	2.32118	2.30162
	N	Mansfield Town Centre	Total	184.417	384.629	1	0	2.2658	2.58504
	N	Mansfield North	Total	146.917	474.083	1	0	2.16707	2.67585
	N	Mansfield East	Total	247.417	607.72	1	0	2.39343	2.7837
	N	Leen Valley	Total	69.75	140.932	1	0	1.84354	2.14901
	N	Leake and Keyworth	Total	77	70.9091	1	0	1.88649	1.8507
	N	Kirkby in Ashfield	Total	151	722	1	0	2.17898	2.85854
	N	Hucknall	Total	232	1049.82	1	0	2.36549	3.02111
	N	Harworth	Total	68.25	145.295	1	0	1.8341	2.16225
	N	Gedling, Burton Joyce and Villages	Total	78.5	122.273	1	0	1.89487	2.08733
	N	Eastwood South	Total	82.5833	176.992	1	0	1.91689	2.24795
	N	Eastwood North	Total	61.25	146.386	1	0	1.78711	2.1655
	N	Eastwood	Total	83.5	465.545	1	0	1.92169	2.66796
	N	Dunkirk and Lenton	Total	114.083	233.538	1	0	2.05722	2.36836
	N	Daybrook	Total	75.25	45.2955	1	0	1.87651	1.65605
	N	Cotgrave and Wiverton	Total	36.3333	187.879	1	0	1.56031	2.27388
	N	Collingham, Winthorpe and Villages	Total	45.4167	118.265	1	0	1.65722	2.07286
	N	Arboretum	Total	264.083	568.447	1	0	2.42174	2.75469
	N	Arnold and Woodthrope	Total	135.083	221.538	1	0	2.1306	2.34545
	N	Ashfield Rural	Total	105.167	381.061	1	0	2.02188	2.58099
	N	Aspley	Total	208.5	452.636	1	0	2.31911	2.65575
	N	Balderton and Farndon	Total	68.75	227.659	1	0	1.83727	2.35728
	N	Basford	Total	152.583	631.174	1	0	2.18351	2.80015
	N	Bassetlaw rural	Total	271.5	1489.91	1	0	2.43377	3.17316
	N	Beeston	Total	141.167	193.97	1	0	2.14973	2.28773
	N	Berridge	Total	187.417	518.265	1	0	2.27281	2.71455
	N	Bestwood	Total	154.75	400.75	1	0	2.18963	2.60287
	N	Bilborough	Total	169.667	316.242	1	0	2.2296	2.50002
	N	Bilsthorpe, Lowdham and Villages	Total	108.167	695.242	1	0	2.03409	2.84214
	N	Bingham and Trent	Total	73.1667	143.97	1	0	1.86431	2.15827
	N	Bullwell	Total	238.333	1499.33	1	0	2.37718	3.1759
	N	Bullwell Forest	Total	117.583	160.992	1	0	2.07035	2.20681
	N	Carlton and Porchester	Total	202	233.091	1	0	2.30535	2.36753
	N	Chillwell	Total	75.9167	181.538	1	0	1.88034	2.25897
	N	Calverton, Ravenshead and Villages	Total	74.8333	58.8788	1	0	1.8741	1.76996
	N	City Centre	Total	835.167	7852.33	1	0	2.92177	3.895
	N	Clifton	Total	208.167	622.152	1	0	2.31841	2.7939
	N	Meadows	Total	105.25	364.568	1	0	2.02222	2.56178
	D	Abbey	Violence	19.3333	18.7879	0	3	1.28631	1.27388
	D	Chesterfield town center	Violence	19.0833	29.1742	0	3	1.28065	1.465
	D	Alfreton rural	Violence	1	0.909091	0	3	0	-0.0413927
	D	Alfreton Town	Violence	9.08333	5.90152	0	3	0.958245	0.770964
	D	Allestree and Darley	Violence	20.3333	22.7879	0	3	1.30821	1.3577
	D	Alvaston	Violence	23.6667	29.697	0	3	1.37414	1.47271
	D	Ashbourne	Violence	7.25	10.3864	0	3	0.860338	1.01646
	D	Derby City	Violence	77.5	103.364	0	3	1.8893	2.01437
	D	Bakewell, Sheldon Over Haddon and Ashford	Violence	2.41667	2.44697	0	3	0.383217	0.388629
	D	Barlborough	Violence	1.25	2.38636	0	3	0.09691	0.377737
	D	Belper Town	Violence	7.91667	8.81061	0	3	0.898542	0.945006
	D	Bolsover and Shuttlewood	Violence	10.4167	13.7197	0	3	1.01773	1.13734
	D	Borrowash and Ockbrook	Violence	3.25	4.20455	0	3	0.511883	0.623719
	D	Boulton	Violence	17.3333	26.7879	0	3	1.23888	1.42794
	D	Brimington	Violence	6.5	4.09091	0	3	0.812913	0.61182
	D	Buxton rural East	Violence	1.25	1.11364	0	3	0.09691	0.0467434
	D	Buxton Rural West	Violence	0.666667	0.969697	0	3	-0.176091	-0.013364
	D	Buxton Town	Violence	14.9167	22.2652	0	3	1.17367	1.34763
	D	Quarndon and Kirk Langley	Violence	0.5	0.454545	0	3	-0.30103	-0.342423
	D	Ripley Town Centre	Violence	12.1667	14.5152	0	3	1.08517	1.16182
	D	Rose Hill	Violence	30.25	18.2045	0	3	1.48073	1.26018
	D	Sandiacre	Violence	5.33333	7.51515	0	3	0.726999	0.875938
	D	Scarcliffe	Violence	2.83333	2.33333	0	3	0.452298	0.367977
	D	Shipley, Smalley and Horsley	Violence	2	1.81818	0	3	0.30103	0.259637
	D	Shirebrook	Violence	11.3333	29.697	0	3	1.05436	1.47271
	D	Sinfin and Osmaston	Violence	23.1667	41.0606	0	3	1.36486	1.61343
	D	Somercotes and Riddings	Violence	11.5	10.0909	0	3	1.0607	1.00393
	D	South Normanton and Pinxton	Violence	9.16667	8.15152	0	3	0.962211	0.911238
	D	Stanton and Youlgreave and White Peak Villages	Violence	1.33333	1.69697	0	3	0.124939	0.229674
	D	Staveley	Violence	2.83333	4.15152	0	3	0.452298	0.618207
	D	Tibshelf	Violence	3.83333	4.15152	0	3	0.583577	0.618207
	D	Tideswell, Litton, Baslow and Beeley	Violence	0.916667	1.17424	0	3	-0.0377886	0.0697578
	D	Tissington and Carsington	Violence	1.41667	1.7197	0	3	0.151268	0.235452
	D	Unstone and Rural	Violence	0.833333	0.878788	0	3	-0.0791812	-0.0561159
	D	Walton and West	Violence	2.16667	1.24242	0	3	0.335792	0.0942699
	D	Whaley Bridge	Violence	2.41667	1.7197	0	3	0.383217	0.235452
	D	Whittington and Barrow Hill	Violence	7.5	15.7273	0	3	0.875061	1.19665
	D	Whitwell	Violence	1.83333	2.87879	0	3	0.263241	0.45921
	D	Wingerworth and Rural	Violence	3.25	8.20455	0	3	0.511883	0.914055
	D	Wirksworth and Middleton	Violence	3	2	0	3	0.477121	0.30103
	D	Killamarsh	Violence	3.91667	2.81061	0	3	0.592917	0.4488
	D	Kirk Hallam & Hallam Fields	Violence	10.0833	14.0833	0	3	1.0036	1.14871
	D	Larklands and Gallows	Violence	14.5833	5.90152	0	3	1.16386	0.770964
	D	Linton, Overseal and Lullington	Violence	6.16667	9.78788	0	3	0.79005	0.990689
	D	Littleover and Blagreaves	Violence	16.4167	24.8106	0	3	1.21528	1.39464
	D	Long Eaton North	Violence	12.75	53.8409	0	3	1.10551	1.73111
	D	Mackworth and Morley	Violence	16.0833	31.3561	0	3	1.20638	1.49632
	D	Marston and Clifton	Violence	1.66667	2.06061	0	3	0.221849	0.313995
	D	Matlock	Violence	8.66667	9.87879	0	3	0.937852	0.994704
	D	Melbourne	Violence	5.33333	4.9697	0	3	0.726999	0.69633
	D	Chaddesdon and Sponden	Violence	21.25	13.4773	0	3	1.32736	1.1296
	D	Chapel and Chinley	Violence	4.75	4.75	0	3	0.676694	0.676694
	D	Chellaston	Violence	8.41667	6.62879	0	3	0.92514	0.821434
	D	Clay Cross	Violence	5.41667	6.44697	0	3	0.733732	0.809356
	D	Clowne	Violence	4.83333	2.33333	0	3	0.684247	0.367977
	D	Codnor, Waingroves and Langley Mill	Violence	11	12.9091	0	3	1.04139	1.1109
	D	Cotmanhay & Shipley View	Violence	12.1667	11.6061	0	3	1.08517	1.06468
	D	Creswell	Violence	6.58333	4.08333	0	3	0.818446	0.611015
	D	Darley Dale, Winster, Wensley and Elton	Violence	2.41667	2.44697	0	3	0.383217	0.388629
	D	Derwent and Oakwood	Violence	26.9167	49.9015	0	3	1.43002	1.69811
	D	Dronfield	Violence	6.33333	5.87879	0	3	0.801632	0.769288
	D	Matlock Bath, Cromford and Bonsall	Violence	1.83333	1.24242	0	3	0.263241	0.0942699
	D	Long Eaton Town	Violence	9.83333	10.697	0	3	0.992701	1.02926
	D	Duffield, Belper Rural and Holloway	Violence	1.66667	1.69697	0	3	0.221849	0.229674
	D	Dunston, Moor and St Helen's	Violence	16.8333	39.2424	0	3	1.22617	1.59376
	D	Eckington	Violence	4.58333	4.44697	0	3	0.661181	0.648064
	D	Etwall, Hatton and Hilton	Violence	8.08333	5.7197	0	3	0.90759	0.757373
	D	Fairfield	Violence	6	5.63636	0	3	0.778151	0.750999
	D	Glossop Town Centre	Violence	15.1667	10.5152	0	3	1.18089	1.02182
	D	Gamesley and St Johns	Violence	5.33333	4.42424	0	3	0.726999	0.645839
	D	Gresley, Woodville and Swadlincote	Violence	24.8333	44.3333	0	3	1.39504	1.64673
	D	Hadfield and Tintwistle	Violence	7.08333	9.90152	0	3	0.850238	0.995702
	D	Hasland and St Leonard's	Violence	11.4167	15.5379	0	3	1.05754	1.19139
	D	Hathersage	Violence	2	4.90909	0	3	0.30103	0.691001
	D	Heage	Violence	1.66667	0.787879	0	3	0.221849	-0.103541
	D	Heanor & Loscoe	Violence	13.75	25.1136	0	3	1.1383	1.39991
	D	Hollingwood, Inkersall and Duckmanton	Violence	4.75	6.20455	0	3	0.676694	0.79271
	D	Holmewood, Grassmoor, Calow and Arkwright	Violence	6.91667	5.35606	0	3	0.839897	0.728845
	D	Holmebrook and Rother	Violence	11	12	0	3	1.04139	1.07918
	D	Hope Valley	Violence	1.25	2.02273	0	3	0.09691	0.305937
	D	Hulland and Brailsford	Violence	0.25	0.204545	0	3	-0.60206	-0.68921
	D	Ilkeston Rural	Violence	2.83333	3.9697	0	3	0.452298	0.598757
	D	Ilkeston Town	Violence	6.91667	12.0833	0	3	0.839897	1.08219
	D	Kilburn	Violence	4.25	6.75	0	3	0.628389	0.829304
	D	Long Eaton Rural	Violence	3.91667	2.26515	0	3	0.592917	0.355097
	D	Long Eaton South	Violence	12.25	11.8409	0	3	1.08814	1.07339
	D	Mercia	Violence	6.83333	8.87879	0	3	0.834633	0.948354
	D	Mickleover	Violence	4.08333	6.99242	0	3	0.611015	0.844628
	D	Middlecroft and Poolsbrook	Violence	6.25	9.11364	0	3	0.79588	0.959692
	D	New Mills and Hayfield	Violence	6.25	3.11364	0	3	0.79588	0.493268
	D	Newbold and Brockwell	Violence	10.6667	12.2424	0	3	1.02803	1.08787
	D	Newhall and Midway	Violence	13.1667	7.06061	0	3	1.11948	0.848842
	D	Normanton	Violence	29	43.8182	0	3	1.4624	1.64165
	D	North Wingfield, Pilsley, Stonebroom and Shirland	Violence	7.25	8.75	0	3	0.860338	0.942008
	D	Pleasley	Violence	2.5	1.36364	0	3	0.39794	0.134699
	N	Mapperley & Wells	Violence	28.9167	77.9015	1	3	1.46115	1.89155
	N	Sneinton and dales	Violence	24.5	8.45455	1	3	1.38917	0.92709
	N	St. Anns	Violence	28.4167	68.9924	1	3	1.45357	1.8388
	N	Southwell, Caunton and Villages	Violence	4.75	9.11364	1	3	0.676694	0.959692
	N	Stapleford	Violence	14.25	26.2045	1	3	1.15381	1.41838
	N	Sutton in ashfield	Violence	54.1667	123.606	1	3	1.73373	2.09204
	N	Wollaton and Lenton Abbey	Violence	13.0833	43.1742	1	3	1.11672	1.63522
	N	Warsop	Violence	10.9167	10.8106	1	3	1.03809	1.03385
	N	Worksop North	Violence	22.0833	16.6288	1	3	1.34406	1.22086
	N	Worksop North Villages	Violence	5.41667	6.26515	1	3	0.733732	0.796932
	N	Worksop South	Violence	28.5833	31.3561	1	3	1.45611	1.49632
	N	Newark	Violence	38.3333	42.7879	1	3	1.58358	1.63132
	N	Ollerton, Clipstone & Villages	Violence	17.5833	24.447	1	3	1.2451	1.38823
	N	Radford & Park	Violence	21.5833	17.1742	1	3	1.33412	1.23488
	N	Retford	Violence	19.5	23.5455	1	3	1.29003	1.37191
	N	Ruddington	Violence	3.75	6.02273	1	3	0.574031	0.779793
	N	Sherwood	Violence	20.3333	37.1515	1	3	1.30821	1.56998
	N	West Bridgford	Violence	18	21.4545	1	3	1.25527	1.33152
	N	Mansfield West	Violence	29.75	27.8409	1	3	1.47349	1.44468
	N	Mansfield Town Centre	Violence	33	48.9091	1	3	1.51851	1.68939
	N	Mansfield North	Violence	23.6667	34.2424	1	3	1.37414	1.53456
	N	Mansfield East	Violence	38.5	68.0909	1	3	1.58546	1.83309
	N	Leen Valley	Violence	10.3333	15.1515	1	3	1.01424	1.18046
	N	Leake and Keyworth	Violence	7.41667	11.5379	1	3	0.870209	1.06213
	N	Kirkby in Ashfield	Violence	19.5833	32.447	1	3	1.29189	1.51117
	N	Hucknall	Violence	30.4167	21.1742	1	3	1.48311	1.32581
	N	Harworth	Violence	6.08333	6.99242	1	3	0.784142	0.844628
	N	Gedling, Burton Joyce and Villages	Violence	11.4167	24.0833	1	3	1.05754	1.38172
	N	Eastwood South	Violence	7.75	3.29545	1	3	0.889302	0.517915
	N	Eastwood North	Violence	8.66667	8.9697	1	3	0.937852	0.952778
	N	Eastwood	Violence	10.8333	22.1515	1	3	1.03476	1.3454
	N	Dunkirk and Lenton	Violence	13	18.3636	1	3	1.11394	1.26396
	N	Daybrook	Violence	13	14	1	3	1.11394	1.14613
	N	Cotgrave and Wiverton	Violence	5.66667	10.2424	1	3	0.753328	1.0104
	N	Collingham, Winthorpe and Villages	Violence	7	17.4545	1	3	0.845098	1.24191
	N	Arboretum	Violence	35.0833	62.8106	1	3	1.5451	1.79803
	N	Arnold and Woodthrope	Violence	17.5833	17.7197	1	3	1.2451	1.24846
	N	Ashfield Rural	Violence	12.4167	10.0833	1	3	1.09401	1.0036
	N	Aspley	Violence	38.6667	107.152	1	3	1.58734	2.03
	N	Balderton and Farndon	Violence	10.25	5.29545	1	3	1.01072	0.723903
	N	Basford	Violence	23.8333	9.9697	1	3	1.37718	0.998682
	N	Bassetlaw rural	Violence	40.5833	140.447	1	3	1.60835	2.14751
	N	Beeston	Violence	15.6667	24.7879	1	3	1.19498	1.39424
	N	Berridge	Violence	25	19.8182	1	3	1.39794	1.29706
	N	Bestwood	Violence	25.6667	37.8788	1	3	1.40937	1.5784
	N	Bilborough	Violence	30.8333	48.3333	1	3	1.48902	1.68425
	N	Bilsthorpe, Lowdham and Villages	Violence	14.75	8.38636	1	3	1.16879	0.923574
	N	Bingham and Trent	Violence	8.66667	13.5152	1	3	0.937852	1.13082
	N	Bullwell	Violence	34.6667	82.7879	1	3	1.53991	1.91797
	N	Bullwell Forest	Violence	15.5833	18.2652	1	3	1.19266	1.26162
	N	Carlton and Porchester	Violence	28.6667	16.7879	1	3	1.45738	1.225
	N	Chillwell	Violence	10.75	12.5682	1	3	1.03141	1.09927
	N	Calverton, Ravenshead and Villages	Violence	12	17.2727	1	3	1.07918	1.23736
	N	City Centre	Violence	105.917	206.265	1	3	2.02496	2.31443
	N	Clifton	Violence	34.1667	8.87879	1	3	1.5336	0.948354
	N	Meadows	Violence	13.3333	13.3333	1	3	1.12494	1.12494

## Sheet: Threshold Models
		Abbey	Abbey	Abbey	Abbey	Chesterfield town center	Chesterfield town center	Chesterfield town center	Chesterfield town center	alfreton rural	alfreton rural	alfreton rural	alfreton rural	alfreton town	alfreton town	alfreton town	alfreton town	allestree and darley	allestree and darley	allestree and darley	allestree and darley	alvaston	alvaston	alvaston	alvaston	ashbourne	ashbourne	ashbourne	ashbourne	derby city	derby city	derby city	derby city	Bakewell	Bakewell	Bakewell	Bakewell	Barlborough	Barlborough	Barlborough	Barlborough	Belper Town	Belper Town	Belper Town	Belper Town	Bolsover and Shuttlewood	Bolsover and Shuttlewood	Bolsover and Shuttlewood	Bolsover and Shuttlewood
		All	Anti social	burglary	Violence	All	Anti social	burglary	Violence	All	Anti social	burglary	Violence	All	Anti social	burglary	Violence	All	Anti social	burglary	Violence	All	Anti social	burglary	Violence	All	Anti social	burglary	Violence	All	Anti social	burglary	Violence	All	Anti social	burglary	Violence	All	Anti social	burglary	Violence	All	Anti social	burglary	Violence	All	Anti social	burglary	Violence
october	12	231	99	30	20	173	70	3	21	14	8	4	0	90	35	9	9	277	108	37	18	233	94	33	32	64	32	2	13	596	210	19	85	25	11	3	3	20	7	0	0	106	57	7	10	107	53	9	11
sept	11	154	74	13	22	187	80	0	18	12	6	1	0	100	51	3	9	307	124	35	18	234	99	24	20	40	19	2	3	633	265	14	81	32	19	2	1	16	7	0	2	123	64	12	4	103	42	12	10
aug	10	166	80	10	16	191	92	2	23	9	1	3	1	85	47	3	9	223	119	19	20	250	121	19	24	57	27	4	11	623	320	14	68	36	5	6	5	9	3	2	2	96	49	11	8	112	67	11	8
july	9	233	118	12	26	187	80	1	19	16	12	0	2	119	66	3	12	278	131	28	21	273	140	16	22	60	26	5	10	611	304	7	67	21	12	0	3	13	6	1	3	95	60	0	9	123	70	11	12
june	8	186	75	14	21	179	72	3	20	17	11	2	1	117	55	5	11	252	115	12	26	250	116	19	33	56	26	4	8	625	288	20	77	36	16	2	4	18	5	3	1	111	55	13	5	119	55	16	9
may	7	183	87	18	16	181	88	2	15	14	3	3	3	93	45	3	9	219	119	15	18	253	105	36	20	39	17	1	6	655	298	25	89	19	7	0	3	18	5	1	0	101	44	9	6	111	53	6	6
april	6	193	81	14	22	150	70	2	10	13	6	3	1	88	47	4	9	211	96	19	15	246	98	20	31	47	20	2	7	582	258	15	65	18	7	0	1	15	7	2	0	88	42	8	14	123	53	12	9
march	5	183	68	22	15	174	83	6	23	17	7	1	1	103	42	15	6	225	81	45	17	227	112	27	23	55	23	3	7	623	283	19	92	13	3	1	0	20	6	3	1	88	43	6	5	125	51	6	15
feb	4	194	93	16	20	149	80	1	13	18	7	2	2	70	28	11	8	232	89	38	16	185	91	15	18	43	16	2	9	534	213	16	60	20	12	1	1	12	6	0	0	83	37	3	5	89	43	9	4
jan	3	223	112	19	25	135	67	3	24	18	7	9	0	98	49	7	13	243	96	43	23	211	108	11	24	86	56	3	3	500	205	13	82	26	12	1	4	22	8	2	5	101	51	6	10	128	67	10	17
dec	2	159	61	24	18	208	98	4	29	17	5	8	1	69	34	5	4	223	64	22	20	172	73	14	19	41	16	3	7	599	234	27	83	25	8	0	3	13	5	1	0	94	31	12	10	109	56	6	10
nov	1	185	82	20	11	181	79	2	14	6	4	2	0	106	31	12	10	234	89	21	32	206	96	16	18	62	31	1	3	626	257	9	81	15	5	0	1	17	3	1	1	83	41	7	9	136	66	10	14
		Abbey	Abbey	Abbey	Abbey	Chesterfield town center	Chesterfield town center	Chesterfield town center	Chesterfield town center	alfreton rural	alfreton rural	alfreton rural	alfreton rural	alfreton town	alfreton town	alfreton town	alfreton town	allestree and darley	allestree and darley	allestree and darley	allestree and darley	alvaston	alvaston	alvaston	alvaston	ashbourne	ashbourne	ashbourne	ashbourne	derby city	derby city	derby city	derby city	Bakewell	Bakewell	Bakewell	Bakewell	Barlborough	Barlborough	Barlborough	Barlborough	Belper Town	Belper Town	Belper Town	Belper Town	Bolsover and Shuttlewood	Bolsover and Shuttlewood	Bolsover and Shuttlewood	Bolsover and Shuttlewood
		All	Anti social	burglary	Violence	All	Anti social	burglary	Violence	All	Anti social	burglary	Violence	All	Anti social	burglary	Violence	All	Anti social	burglary	Violence	All	Anti social	burglary	Violence	All	Anti social	burglary	Violence	All	Anti social	burglary	Violence	All	Anti social	burglary	Violence	All	Anti social	burglary	Violence	All	Anti social	burglary	Violence	All	Anti social	burglary	Violence
average		190.833	85.8333	17.6667	19.3333	174.583	79.9167	2.41667	19.0833	14.25	6.41667	3.16667	1	94.8333	44.1667	6.66667	9.08333	243.667	102.583	27.8333	20.3333	228.333	104.417	20.8333	23.6667	54.1667	25.75	2.66667	7.25	600.583	261.25	16.5	77.5	23.8333	9.75	1.33333	2.41667	16.0833	5.66667	1.33333	1.25	97.4167	47.8333	7.83333	7.91667	115.417	56.3333	9.83333	10.4167
var		691.606	291.788	32.7879	18.7879	420.447	88.6288	2.44697	29.1742	14.2045	9.53788	7.42424	0.909091	250.697	118.879	17.1515	5.90152	861.697	399.902	128.697	22.7879	887.333	287.538	59.7879	29.697	181.606	121.477	1.51515	10.3864	1935.17	1520.2	34.6364	103.364	58.697	22.75	3.15152	2.44697	14.6288	2.42424	1.15152	2.38636	140.992	97.7879	15.0606	8.81061	163.356	86.7879	8.69697	13.7197
	Threshold	0
	Gain	1
[truncated: 332 more columns]

## Sheet: Snap Models
		Abbey	Abbey	Abbey	Abbey	Chesterfield town center	Chesterfield town center	Chesterfield town center	Chesterfield town center	alfreton rural	alfreton rural	alfreton rural	alfreton rural	alfreton town	alfreton town	alfreton town	alfreton town	allestree and darley	allestree and darley	allestree and darley	allestree and darley	alvaston	alvaston	alvaston	alvaston	ashbourne	ashbourne	ashbourne	ashbourne	derby city	derby city	derby city	derby city	Bakewell	Bakewell	Bakewell	Bakewell	Barlborough	Barlborough	Barlborough	Barlborough	Belper Town	Belper Town	Belper Town	Belper Town	Bolsover and Shuttlewood	Bolsover and Shuttlewood	Bolsover and Shuttlewood	Bolsover and Shuttlewood
		All	Anti social	burglary	Violence	All	Anti social	burglary	Violence	All	Anti social	burglary	Violence	All	Anti social	burglary	Violence	All	Anti social	burglary	Violence	All	Anti social	burglary	Violence	All	Anti social	burglary	Violence	All	Anti social	burglary	Violence	All	Anti social	burglary	Violence	All	Anti social	burglary	Violence	All	Anti social	burglary	Violence	All	Anti social	burglary	Violence
october	12	231	75	30	20	173	75	3	21	14	8	4	0	75	35	9	9	277	75	37	18	233	75	33	32	75	32	2	13	596	210	19	75	25	11	3	3	20	7	0	0	75	75	7	10	75	75	9	11
sept	11	154	75	13	22	187	75	0	18	12	6	1	0	75	75	3	9	307	124	35	18	234	75	24	20	40	19	2	3	633	265	14	75	32	19	2	1	16	7	0	2	123	75	12	4	75	75	12	10
aug	10	166	75	10	16	191	75	2	23	9	1	3	1	75	75	3	9	223	119	19	20	250	121	19	24	75	27	4	11	623	320	14	75	36	5	6	5	9	3	2	2	75	75	11	8	112	75	11	8
july	9	233	118	12	26	187	75	1	19	16	12	0	2	119	75	3	12	278	131	28	21	273	140	16	22	75	26	5	10	611	304	7	75	21	12	0	3	13	6	1	3	75	75	0	9	123	75	11	12
june	8	186	75	14	21	179	75	3	20	17	11	2	1	117	75	5	11	252	115	12	26	250	116	19	33	75	26	4	8	625	288	20	75	36	16	2	4	18	5	3	1	111	75	13	5	119	75	16	9
may	7	183	75	18	16	181	75	2	15	14	3	3	3	75	75	3	9	219	119	15	18	253	75	36	20	39	17	1	6	655	298	25	75	19	7	0	3	18	5	1	0	75	75	9	6	111	75	6	6
april	6	193	75	14	22	150	75	2	10	13	6	3	1	75	75	4	9	211	75	19	15	246	75	20	31	75	20	2	7	582	258	15	75	18	7	0	1	15	7	2	0	75	75	8	14	123	75	12	9
march	5	183	75	22	15	174	75	6	23	17	7	1	1	75	75	15	6	225	75	75	17	227	112	27	23	75	23	3	7	623	283	19	75	13	3	1	0	20	6	3	1	75	75	6	5	125	75	6	15
feb	4	194	75	16	20	149	75	1	13	18	7	2	2	75	28	11	8	232	75	38	16	185	75	15	18	75	16	2	9	534	213	16	75	20	12	1	1	12	6	0	0	75	37	3	5	75	75	9	4
jan	3	223	112	19	25	135	75	3	24	18	7	9	0	75	75	7	13	243	75	75	23	211	75	11	24	75	75	3	3	500	205	13	75	26	12	1	4	22	8	2	5	75	75	6	10	128	75	10	17
dec	2	159	75	24	18	208	75	4	29	17	5	8	1	75	34	5	4	223	75	22	20	172	75	14	19	75	16	3	7	599	234	27	75	25	8	0	3	13	5	1	0	75	31	12	10	75	75	6	10
nov	1	185	75	20	11	181	75	2	14	6	4	2	0	75	31	12	10	234	75	21	32	206	75	16	18	75	31	1	3	626	257	9	75	15	5	0	1	17	3	1	1	75	75	7	9	136	75	10	14
		Abbey	Abbey	Abbey	Abbey	Chesterfield town center	Chesterfield town center	Chesterfield town center	Chesterfield town center	alfreton rural	alfreton rural	alfreton rural	alfreton rural	alfreton town	alfreton town	alfreton town	alfreton town	allestree and darley	allestree and darley	allestree and darley	allestree and darley	alvaston	alvaston	alvaston	alvaston	ashbourne	ashbourne	ashbourne	ashbourne	derby city	derby city	derby city	derby city	Bakewell	Bakewell	Bakewell	Bakewell	Barlborough	Barlborough	Barlborough	Barlborough	Belper Town	Belper Town	Belper Town	Belper Town	Bolsover and Shuttlewood	Bolsover and Shuttlewood	Bolsover and Shuttlewood	Bolsover and Shuttlewood
		All	Anti social	burglary	Violence	All	Anti social	burglary	Violence	All	Anti social	burglary	Violence	All	Anti social	burglary	Violence	All	Anti social	burglary	Violence	All	Anti social	burglary	Violence	All	Anti social	burglary	Violence	All	Anti social	burglary	Violence	All	Anti social	burglary	Violence	All	Anti social	burglary	Violence	All	Anti social	burglary	Violence	All	Anti social	burglary	Violence
average		190.833	81.6667	17.6667	19.3333	174.583	75	2.41667	19.0833	14.25	6.41667	3.16667	1	82.1667	60.6667	6.66667	9.08333	243.667	94.4167	33	20.3333	228.333	90.75	20.8333	23.6667	69.0833	27.3333	2.66667	7.25	600.583	261.25	16.5	75	23.8333	9.75	1.33333	2.41667	16.0833	5.66667	1.33333	1.25	82	68.1667	7.83333	7.91667	106.417	75	9.83333	10.4167
var		691.606	244.061	32.7879	18.7879	420.447	0	2.44697	29.1742	14.2045	9.53788	7.42424	0.909091	280.333	450.97	17.1515	5.90152	861.697	589.538	456.364	22.7879	887.333	583.114	59.7879	29.697	190.992	256.061	1.51515	10.3864	1935.17	1520.2	34.6364	0	58.697	22.75	3.15152	2.44697	14.6288	2.42424	1.15152	2.38636	273.818	256.333	15.0606	8.81061	581.356	0	8.69697	13.7197
	Snap to	75
	By	35
[truncated: 332 more columns]
