# Supplementary material for: Fluctuation Scaling, Taylor’s Law, and Crime
Source: PLoS One. 2014 Oct 1;9(10):e109004. doi: 10.1371/journal.pone.0109004 (PMC4182799; doi:10.1371/journal.pone.0109004)
Supplement: Data File S3 — Regional and country scale raw monthly data for England, Wales, and Northern Ireland. (XLSX) [file pone.0109004.s003.xlsx]

## Sheet: Information
	The regional data were obtained from http://www.ukcrimestats.com/ and have been provided with permission from the Economic Policy Centre.
	Access date: 27/03/2014
	Note:	The data are released by the Police Forces which are provided by the UKCRIMEStats sometimes change.
		This means that if checked against current figures located on the site the data may have changed.
		A discussion including comments related to changes in data sets may be found here: http://ukcrimestats.com/blog/2014/05/12/now-updated-for-march-2014/
		A discussion about the limitations of police data may be found here: http://www.ukcrimestats.com/AboutData/

## Sheet: RawData
	UK wide	UK wide	UK wide	UK wide	UK wide	UK wide	UK wide	UK wide	UK wide	UK wide	UK wide	Metropolitan police (london)	Metropolitan police (london)	Metropolitan police (london)	Metropolitan police (london)	Metropolitan police (london)	Metropolitan police (london)	Metropolitan police (london)	Metropolitan police (london)	Metropolitan police (london)	Metropolitan police (london)	Greater manchester	Greater manchester	Greater manchester	Greater manchester	Greater manchester	Greater manchester	Greater manchester	Greater manchester	Greater manchester	Greater manchester	west Midlands Police	west Midlands Police	west Midlands Police	west Midlands Police	west Midlands Police	west Midlands Police	west Midlands Police	west Midlands Police	west Midlands Police	west Midlands Police	West Yorkshire	West Yorkshire	West Yorkshire	West Yorkshire	West Yorkshire	West Yorkshire	West Yorkshire	West Yorkshire
	UK wide	ASB	burg	rob	vehicle	violent	drugs	cd & A	shoplift	other	total	ASB	burg	rob	vehicle	violent	drugs	cd & A	shoplift	other	total	ASB	burg	rob	vehicle	violent	drugs	cd & A	shoplift	other	total	ASB	burg	rob	vehicle	violent	drugs	cd & A	shoplift	other	total	ASB	burg	rob	vehicle	violent	drugs	cd & A	shoplift
	2013-10-01	155334	39399	5197	33789	57514	16178	42655	27093	4422	451960	5151	7490	2509	8347	11870	4268	4530	3109	619	66426	11089	2777	362	1921	2871	783	2446	1340	190	27538	5914	2045	451	2182	2909	556	2085	1346	203	20647	7260	2350	155	2050	2105	497	2126	1270
	2013-09-01	172637	35874	4990	31267	54442	14492	40341	25554	4125	453294	22476	6684	2534	7496	11041	3576	4316	2785	545	78867	10621	2380	338	1866	2590	545	2257	1204	188	25448	5955	2047	426	1934	2912	552	1998	1322	191	20325	7154	2188	179	1810	2066	503	1896	1250
	2013-08-01	217275	36324	4995	30227	57925	15229	43445	26006	3872	510095	28761	6572	2594	7101	11280	3927	4687	2933	524	86753	13936	2478	289	1998	2801	578	2442	1269	157	29615	7971	2028	445	1900	3152	578	2200	1309	191	22931	8961	2152	147	1613	2279	492	2063	1246
	2013-07-01	239017	35749	5129	30313	62133	16180	43625	25847	4427	541020	34146	6649	2752	7662	12794	4140	4941	2982	580	96390	14870	2129	275	1694	2972	675	2273	1157	192	30023	8792	1894	431	1867	3371	627	2205	1222	212	24096	9828	2221	139	1763	2557	491	2111	1154
	2013-06-01	195172	35489	4785	30972	55213	15951	43275	26023	4004	483370	26968	6553	2458	7551	11473	3728	4877	2998	530	85243	12637	2240	292	1833	2577	673	2316	1203	167	27808	6648	1841	459	1938	3093	671	2180	1281	178	21336	7959	2184	169	1799	2179	542	2127	1230
	2013-05-01	183156	36267	4695	30587	54604	16467	43642	26879	4069	470940	24992	6873	2466	7233	11389	3974	4925	3228	548	83371	12047	2249	279	1564	2636	758	2406	1236	166	26843	6445	1949	460	1869	3177	693	2143	1351	197	21299	7588	2193	150	1810	2186	546	2139	1235
	2013-04-01	171805	36794	4761	31708	51072	15891	44277	27002	8667	455831	22773	7556	2518	7897	11356	4062	5105	3475	1430	83863	10892	2391	295	1697	2384	791	2528	1207	558	25925	6155	1961	448	1975	2709	693	2194	1372	482	20479	7213	1973	123	1821	1981	539	2247	1259
	2013-03-01	163444	37105	5156	32119	52057	16551	41836	26161	10800	446543	21548	7617	2653	7804	10804	4133	4419	3149	1454	80409	10781	2303	319	1753	2467	733	2332	1257	687	25770	5468	1955	455	2007	2987	646	1812	1396	578	19807	6782	1989	155	1925	1884	535	2106	1212
	2013-02-01	148603	36835	4873	30770	45672	15198	40577	25520	10472	416553	19478	7785	2415	7686	9460	3823	4511	2942	1764	76295	9305	2242	322	1749	2193	709	2234	1169	619	23393	5142	2035	460	1697	2506	629	1910	1383	569	18505	6297	2138	176	1712	1728	592	2017	1171
	2013-01-01	175322	40026	5508	32408	51479	16171	41847	23812	13153	457315	21118	8483	2800	8234	10713	4232	4567	3134	3953	84334	10797	2510	325	1752	2490	757	2201	1069	648	25411	6863	2144	471	1809	2745	598	1954	1221	560	20461	7954	2336	197	1986	1971	566	1993	1185
	2012-12-01	144647	38936	5733	30381	53249	15398	41890	23478	13672	427327	19952	8123	2992	7161	11276	3539	4391	3090	3853	82621	8625	2406	331	1699	2641	737	2217	1053	623	23283	5318	2077	468	1878	2707	601	2074	1156	633	19100	5683	2365	174	1748	2099	644	1988	1117
	2012-11-01	162734	42589	5883	33773	52064	16179	44968	26001	16045	467117	22478	8795	3164	8322	11352	3924	4909	3314	4463	89862	9313	2721	410	1805	2575	859	2450	1195	691	25332	5503	2330	461	2068	2559	712	1997	1244	824	20342	6856	2572	187	1784	2100	629	2431	1313
[truncated: 392 more columns]

## Sheet: Sorted, Transposed w Regression
Sorted and transposed version of the raw data			Note: City of London has not been included in the regional and country scale analysis (and has been removed from this table).
		location	Offence	2013-10-01	2013-09-01	2013-08-01	2013-07-01	2013-06-01	2013-05-01	2013-04-01	2013-03-01	2013-02-01	2013-01-01	2012-12-01	2012-11-01	mean	variance	log(Mean)	Log(variance)
		Metropolitan police (london)	ASB	5151	22476	28761	34146	26968	24992	22773	21548	19478	21118	19952	22478	22486.8	4.73186e+07	4.35193	7.67503		ASB
		Greater manchester	ASB	11089	10621	13936	14870	12637	12047	10892	10781	9305	10797	8625	9313	11242.8	3.47981e+06	4.05087	6.54155		SUMMARY OUTPUT
		west Midlands Police	ASB	5914	5955	7971	8792	6648	6445	6155	5468	5142	6863	5318	5503	6347.83	1.21416e+06	3.80263	6.08427
		West Yorkshire	ASB	7260	7154	8961	9828	7959	7588	7213	6782	6297	7954	5683	6856	7461.25	1.26357e+06	3.87281	6.1016		Regression Statistics
		South Yorshire	ASB	6833	6843	8532	9014	7356	7290	6933	6978	6128	7904	5658	6666	7177.92	889258	3.856	5.94903		Multiple R	0.966734
		Lancashire	ASB	6978	7110	9096	9952	8257	7706	6909	6405	5984	6698	5834	6699	7302.33	1.54888e+06	3.86346	6.19002		R Square	0.934575
		Thames valley	ASB	3071	3154	4176	4901	3713	3289	2904	2599	2489	3079	2464	2509	3195.67	556705	3.50456	5.74563		Adjusted R Square	0.93298
		Kent	ASB	4057	4305	5890	5783	4775	4560	4398	4044	3566	4519	3741	4054	4474.33	522712	3.65073	5.71826		Standard Error	0.194366
		Avon and someset	ASB	5329	5688	7075	7696	6205	6012	5492	5268	4462	4780	4503	4763	5606.08	1.01624e+06	3.74866	6.007		Observations	43
		Northern Ireland	ASB	5457	5280	6281	6981	6211	5288	5208	4953	4695	4789	4387	4529	5338.25	619064	3.7274	5.79174
		Merseyside	ASB	5713	4671	6094	6593	5376	5053	4903	4617	3924	4752	3545	4541	4981.83	744946	3.69739	5.87212		ANOVA
		Hampshire	ASB	6163	6605	8209	8627	7411	6745	6000	5909	5427	6376	5327	5754	6546.08	1.10294e+06	3.81598	6.04255			df	SS	MS	F	Significance F
		Essex	ASB	4290	4170	5999	6175	5126	4709	4277	4421	3845	4470	3619	3932	4586.08	648813	3.66144	5.81212		Regression	1	22.1258	22.1258	585.676	6.75419e-26
		Northumbria	ASB	6635	6383	7886	8163	6383	5741	5778	6417	5799	6977	5700	6813	6556.25	659577	3.81666	5.81927		Residual	41	1.54891	0.0377783
		Sussex	ASB	4432	4823	5861	6299	4606	4611	4706	4591	4025	4289	3822	4499	4713.67	495813	3.67336	5.69532		Total	42	23.6748
		South Wales	ASB	3431	3318	3888	4530	3637	3063	2749	2642	2619	3064	2474	3365	3231.67	357487	3.50943	5.55326
		West Mercia	ASB	4189	4126	4551	4724	4580	4836	4379	4213	3687	4377	3820	4061	4295.25	121257	3.63299	5.08371			Coefficients	Standard Error	t Stat	P-value	Lower 95%	Upper 95%	Lower 95.0%	Upper 95.0%
		Notts	ASB	2941	2998	3754	3999	3150	2887	2792	2553	2330	2936	2235	2589	2930.33	272477	3.46692	5.43533		Intercept	-1.70151	0.302263	-5.62923	1.45543e-06	-2.31194	-1.09108	-2.31194	-1.09108
		Derbyshire	ASB	3777	3870	4677	5188	4276	4092	3759	3691	3438	4327	3218	3636	3995.75	303735	3.6016	5.48249		X Variable 1	2.03261	0.0839896	24.2007	6.75419e-26	1.86299	2.20223	1.86299	2.20223
		Staffordshire	ASB	2643	2704	3477	4027	2934	2782	2846	2622	2240	2786	1814	2346	2768.42	320904	3.44223	5.50637
		Humberside	ASB	1686	1571	2164	2214	1943	2032	1773	1544	1376	2065	1338	1593	1774.92	91691.9	3.24918	4.96233
		Cheshire	ASB	3461	3575	4354	4838	4100	3893	3966	3521	3200	3619	2987	3503	3751.42	260688	3.5742	5.41612
		Surrey	ASB	2960	2909	3791	4226	3638	3281	3045	2871	2734	3274	2771	2880	3198.33	216723	3.50492	5.3359
		Leicestershire	ASB	1885	1894	2735	2935	2275	2291	2093	1979	1551	1889	1162	1729	2034.83	234850	3.30853	5.37079
		Hertfordshire	ASB	2076	1954	2488	2888	2066	2214	2325	2064	2086	2793	2192	2559	2308.75	94193.1	3.36338	4.97402
		Cleveland	ASB	3861	3537	4162	4443	3803	3667	3433	3117	2913	3544	2613	2950	3503.58	287789	3.54451	5.45907
		Cambridgeshire	ASB	2297	2340	2913	2948	2551	2389	2248	2074	1933	2354	1943	2188	2348.17	106522	3.37073	5.02744
		Northamptonshire	ASB	2582	2630	3376	3768	3073	2697	2668	2453	2457	2976	2382	2438	2791.67	183796	3.44586	5.26434
		Norfolk	ASB	2383	2379	3177	3297	2762	2535	2380	2078	1841	2449	2034	2247	2463.5	189662	3.39155	5.27798
		Durham	ASB	2454	2392	2962	3167	2661	2487	2534	2238	1999	2954	2050	2280	2514.83	133944	3.40051	5.12692
		North Yorkshire	ASB	2775	2908	3471	3610	3099	3005	2539	2478	2314	2819	2344	2645	2833.92	170598	3.45239	5.23197
		Dorset	ASB	2383	2563	3019	3455	2898	2717	2414	2379	2050	2235	2173	2509	2566.25	159422	3.4093	5.20255
		Lincolnshire	ASB	1708	1849	2374	2449	2141	1936	1726	1610	1763	2110	1607	1831	1925.33	80461.2	3.28451	4.90559
		Suffolk	ASB	2135	2271	2949	2959	2407	2159	2130	1932	1560	2108	1769	2019	2199.83	173108	3.34239	5.23832
		Gloucestershire	ASB	2153	2072	2400	2759	2296	2271	2071	1886	1676	1964	1817	1890	2104.58	87670.6	3.32317	4.94285
		Bedfordshire	ASB	1619	1541	2153	2464	1786	1504	1640	1686	1611	2092	1603	1699	1783.17	87122.7	3.25119	4.94013
		North Wales	ASB	2198	2289	3100	3128	2596	2395	2281	2156	1922	2048	1764	1987	2322	185427	3.36586	5.26817
		Gwent	ASB	2294	2252	1239	3138	2383	2182	2149	1921	1858	1936	1551	1891	2066.17	219779	3.31517	5.34199
		Wiltshire	ASB	1803	1970	2431	2590	2209	1925	1816	1891	1671	1860	1683	1813	1971.83	83853.8	3.29487	4.92352
		Cumbria	ASB	1901	2028	2506	2644	2335	2151	2008	2102	2075	1931	1900	1914	2124.58	60761.9	3.32727	4.78363
		Warwickshire	ASB	1589	1609	2120	2259	1954	1815	1609	898	1321	1654	1428	1442	1641.5	134904	3.21524	5.13003
		Dyfed-Powys	ASB	1747	1753	2205	2446	1890	1770	1822	1986	1757	1709	1663	1713	1871.75	55011.8	3.27225	4.74046
		UK wide	ASB	155334	172637	217275	239017	195172	183156	171805	163444	148603	175322	144647	162734	177429	7.81158e+08	5.24902	8.89274
		UK wide	burg	39399	35874	36324	35749	35489	36267	36794	37105	36835	40026	38936	42589	37615.6	4.6855e+06	4.57537	6.67076		Burglary
		Metropolitan police (london)	burg	7490	6684	6572	6649	6553	6873	7556	7617	7785	8483	8123	8795	7431.67	601340	3.87109	5.77912		SUMMARY OUTPUT
		Greater manchester	burg	2777	2380	2478	2129	2240	2249	2391	2303	2242	2510	2406	2721	2402.17	38184.5	3.3806	4.58189
		west Midlands Police	burg	2045	2047	2028	1894	1841	1949	1961	1955	2035	2144	2077	2330	2025.5	16060.8	3.30653	4.20577		Regression Statistics
		West Yorkshire	burg	2350	2188	2152	2221	2184	2193	1973	1989	2138	2336	2365	2572	2221.75	27637.8	3.3467	4.4415		Multiple R	0.96218
		South Yorshire	burg	1333	1351	1404	1307	1205	1268	1309	1300	1310	1569	1610	1653	1384.92	21029.5	3.14142	4.32283		R Square	0.925791
		Lancashire	burg	1043	978	988	1072	977	999	931	866	861	930	976	1046	972.25	4416.39	2.98778	3.64507		Adjusted R Square	0.923981
		Thames valley	burg	1210	1118	1116	1176	1219	1245	1158	1242	1228	1411	1344	1366	1236.08	8940.27	3.09205	3.95135		Standard Error	0.209261
		Kent	burg	1289	1119	1174	1126	1166	1160	942	1179	1106	1362	1146	1281	1170.83	11340.3	3.0685	4.05463		Observations	43
		Avon and someset	burg	991	895	893	842	814	776	932	810	787	936	905	1045	885.5	6927.91	2.94719	3.8406
		Northern Ireland	burg	738	700	652	696	594	696	804	713	850	799	716	863	735.083	6396.08	2.86634	3.80591		ANOVA
		Merseyside	burg	1075	974	942	922	841	899	916	994	987	1033	1034	1190	983.917	8521.17	2.99296	3.9305			df	SS	MS	F	Significance F
		Hampshire	burg	944	812	1029	909	931	893	843	980	856	899	821	873	899.167	4178.15	2.95384	3.62098		Regression	1	22.3985	22.3985	511.495	8.97784e-25
		Essex	burg	1164	1047	1076	1146	1104	1107	1108	1170	1166	1319	1310	1416	1177.75	12578	3.07105	4.09961		Residual	41	1.7954	0.0437902
		Northumbria	burg	787	747	694	708	823	843	785	723	737	663	573	697	731.667	5459.33	2.86431	3.73714		Total	42	24.1939
		Sussex	burg	844	689	711	754	714	668	731	758	784	882	811	891	769.75	5458.2	2.88635	3.73705
		South Wales	burg	806	713	672	648	674	689	765	781	788	664	701	911	734.333	5990.24	2.86589	3.77744			Coefficients	Standard Error	t Stat	P-value	Lower 95%	Upper 95%	Lower 95.0%	Upper 95.0%
		West Mercia	burg	572	663	590	636	686	641	518	600	556	518	615	681	606.333	3355.88	2.78271	3.52581		Intercept	-1.43632	0.225674	-6.36457	1.31072e-07	-1.89208	-0.980562	-1.89208	-0.980562
		Notts	burg	721	776	717	656	655	753	783	712	694	730	688	761	720.5	1824.27	2.85763	3.26109		X Variable 1	1.77299	0.0783943	22.6163	8.97784e-25	1.61467	1.93131	1.61467	1.93131
		Derbyshire	burg	746	630	636	569	702	642	647	627	592	609	606	562	630.667	2719.88	2.7998	3.43455
		Staffordshire	burg	599	534	491	507	502	543	510	476	535	613	544	583	536.417	1865.54	2.7295	3.2708
		Humberside	burg	900	859	901	910	854	880	830	837	751	873	842	963	866.667	2736.06	2.93785	3.43713
		Cheshire	burg	544	536	557	547	537	536	525	545	456	534	658	662	553.083	3135.54	2.74279	3.49631
		Surrey	burg	623	570	571	550	649	693	597	636	608	618	626	681	618.5	1876.64	2.79134	3.27338
		Leicestershire	burg	774	582	690	627	576	595	593	577	546	656	561	713	624.167	4903.79	2.7953	3.69053
		Hertfordshire	burg	456	489	433	402	405	497	481	500	431	558	441	517	467.5	2251.36	2.66978	3.35245
		Cleveland	burg	378	386	368	413	359	377	435	326	338	386	386	390	378.5	870.273	2.57807	2.93966
		Cambridgeshire	burg	491	427	408	435	400	404	405	398	434	560	456	501	443.25	2544.57	2.64665	3.40561
		Northamptonshire	burg	508	396	427	460	500	460	500	484	523	569	644	537	500.667	4277.7	2.69955	3.63121
		Norfolk	burg	296	235	267	265	272	336	344	320	306	328	309	369	303.917	1495.36	2.48275	3.17474
		Durham	burg	349	370	329	355	351	329	331	373	346	325	338	364	346.667	276.97	2.53991	2.44243
		North Yorkshire	burg	448	319	443	373	332	296	358	366	365	358	456	367	373.417	2594.27	2.57219	3.41401
		Dorset	burg	484	394	449	395	380	386	428	466	453	381	405	441	421.833	1309.97	2.62514	3.11726
		Lincolnshire	burg	483	354	445	447	432	396	468	443	435	430	465	538	444.667	2018.61	2.64803	3.30505
		Suffolk	burg	310	328	373	374	388	385	375	383	399	474	422	443	387.833	2000.52	2.58865	3.30114
		Gloucestershire	burg	483	456	430	402	432	399	356	393	361	378	424	481	416.25	1810.2	2.61935	3.25773
		Bedfordshire	burg	423	374	363	367	376	396	444	449	392	458	443	496	415.083	1850.45	2.61814	3.26728
		North Wales	burg	392	395	405	378	382	395	391	401	371	403	348	461	393.5	708.818	2.59494	2.85053
		Gwent	burg	359	370	389	413	378	417	383	415	328	334	324	389	374.917	1094.99	2.57393	3.03941
		Wiltshire	burg	478	307	318	301	355	353	336	360	347	331	313	371	347.5	2190.27	2.54095	3.3405
		Cumbria	burg	190	235	189	249	219	209	189	188	194	175	223	187	203.917	520.811	2.30945	2.71668
		Warwickshire	burg	381	316	380	359	362	318	336	336	301	327	326	329	339.25	656.205	2.53052	2.81704
		Dyfed-Powys	burg	105	112	155	115	106	96	88	100	91	122	122	127	111.583	343.902	2.0476	2.53643
		UK wide	cd & A	42655	40341	43445	43625	43275	43642	44277	41836	40577	41847	41890	44968	42698.2	2.04214e+06	4.63041	6.31009		Criminal Damage and Arson
		Metropolitan police (london)	cd & A	4530	4316	4687	4941	4877	4925	5105	4419	4511	4567	4391	4909	4681.5	68001	3.67039	4.83252		SUMMARY OUTPUT
		Greater manchester	cd & A	2446	2257	2442	2273	2316	2406	2528	2332	2234	2201	2217	2450	2341.83	11918.5	3.36956	4.07622
		west Midlands Police	cd & A	2085	1998	2200	2205	2180	2143	2194	1812	1910	1954	2074	1997	2062.67	16696.2	3.31443	4.22262		Regression Statistics
		West Yorkshire	cd & A	2126	1896	2063	2111	2127	2139	2247	2106	2017	1993	1988	2431	2103.67	18905.3	3.32298	4.27658		Multiple R	0.963551
		South Yorshire	cd & A	1344	1279	1323	1201	1201	1335	1366	1347	1253	1466	1418	1582	1342.92	11946.3	3.12805	4.07723		R Square	0.92843
		Lancashire	cd & A	1476	1392	1449	1425	1319	1448	1458	1268	1187	1206	1317	1293	1353.17	10322	3.13135	4.01376		Adjusted R Square	0.926685
		Thames valley	cd & A	1420	1342	1491	1561	1520	1491	1427	1360	1289	1389	1264	1232	1398.83	11102	3.14577	4.0454		Standard Error	0.175641
		Kent	cd & A	1457	1533	1542	1570	1436	1419	1255	1398	1325	1384	1467	1528	1442.83	8856.88	3.15922	3.94728		Observations	43
		Avon and someset	cd & A	1251	1209	1150	1301	1283	1325	1328	1448	1179	1235	1352	1316	1281.42	6769.72	3.10769	3.83057
		Northern Ireland	cd & A	1690	1522	1762	1770	1598	1472	1643	1610	1546	1482	1665	1603	1613.58	9684.08	3.20779	3.98606		ANOVA
		Merseyside	cd & A	1542	1321	1317	1338	1358	1394	1536	1355	1459	1419	1271	1657	1413.92	13060.6	3.15042	4.11596			df	SS	MS	F	Significance F
		Hampshire	cd & A	1277	1296	1365	1353	1424	1425	1528	1619	1275	1534	1316	1455	1405.58	12564.8	3.14786	4.09916		Regression	1	16.4081	16.4081	531.869	4.26755e-25
		Essex	cd & A	1215	1051	1188	1304	1173	1240	1051	1105	1091	1210	1192	1259	1173.25	6716.39	3.06939	3.82714		Residual	41	1.26484	0.0308498
		Northumbria	cd & A	1175	1149	1177	1066	1146	1149	1243	1260	1185	1164	1204	1272	1182.5	3247.55	3.0728	3.51156		Total	42	17.6729
		Sussex	cd & A	1093	1011	1090	1192	1190	1128	1228	1123	1042	1170	994	1238	1124.92	6674.99	3.05112	3.82445
		South Wales	cd & A	1135	1183	1155	1174	1192	1220	1179	1322	1219	1157	1148	1181	1188.75	2432.75	3.07509	3.3861			Coefficients	Standard Error	t Stat	P-value	Lower 95%	Upper 95%	Lower 95.0%	Upper 95.0%
		West Mercia	cd & A	748	713	803	750	809	798	802	731	682	704	815	774	760.75	2107.84	2.88124	3.32384		Intercept	-1.56978	0.224929	-6.97899	1.76433e-08	-2.02403	-1.11552	-2.02403	-1.11552
		Notts	cd & A	818	723	830	842	897	868	896	826	856	848	873	973	854.167	3484.7	2.93154	3.54217		X Variable 1	1.73624	0.0752848	23.0623	4.26755e-25	1.5842	1.88828	1.5842	1.88828
		Derbyshire	cd & A	769	758	725	782	821	764	740	677	695	724	766	804	752.083	1778.27	2.87627	3.25
		Staffordshire	cd & A	947	836	837	944	791	843	874	712	841	862	758	903	845.667	4821.15	2.9272	3.68315
		Humberside	cd & A	860	860	906	967	998	927	949	857	817	870	877	883	897.583	2804.08	2.95307	3.44779
		Cheshire	cd & A	685	673	720	671	752	752	757	708	641	668	706	757	707.5	1639.18	2.84973	3.21463
		Surrey	cd & A	662	638	775	753	775	795	742	692	683	785	734	776	734.167	2785.24	2.86579	3.44486
		Leicestershire	cd & A	768	706	888	811	833	811	735	714	776	749	791	864	787.167	3266.7	2.89607	3.51411
		Hertfordshire	cd & A	599	553	632	646	618	678	665	653	647	663	601	707	638.5	1693.91	2.80516	3.22889
		Cleveland	cd & A	724	609	661	666	652	647	680	634	593	664	669	794	666.083	2740.08	2.82353	3.43776
		Cambridgeshire	cd & A	501	512	581	528	588	508	463	485	528	466	537	539	519.667	1552.79	2.71572	3.19111
		Northamptonshire	cd & A	553	496	551	544	603	644	634	692	626	611	663	621	603.167	3201.24	2.78044	3.50532
		Norfolk	cd & A	550	571	599	600	570	593	579	561	481	607	593	598	575.167	1192.33	2.75979	3.0764
		Durham	cd & A	680	611	584	525	566	562	594	538	516	546	553	590	572.083	1982.81	2.75746	3.29728
		North Yorkshire	cd & A	516	462	512	486	494	512	473	419	430	480	471	521	481.333	1082.79	2.68245	3.03454
		Dorset	cd & A	495	532	563	510	593	529	582	519	586	531	610	652	558.5	2198.82	2.74702	3.34219
		Lincolnshire	cd & A	464	386	513	545	477	562	531	457	447	463	436	536	484.75	2768.02	2.68552	3.44217
		Suffolk	cd & A	531	546	575	605	625	501	587	515	560	506	564	573	557.333	1523.88	2.74612	3.18295
		Gloucestershire	cd & A	443	353	416	380	379	444	434	395	395	399	401	426	405.417	783.902	2.6079	2.89426
		Bedfordshire	cd & A	482	388	496	492	468	465	503	478	475	497	458	487	474.083	926.992	2.67585	2.96708
		North Wales	cd & A	581	579	631	551	541	652	575	618	526	612	610	565	586.75	1466.93	2.76845	3.16641
		Gwent	cd & A	552	542	505	549	521	522	523	582	464	518	492	603	531.083	1433.72	2.72516	3.15646
		Wiltshire	cd & A	398	454	536	532	475	478	490	442	555	447	516	526	487.417	2207.17	2.6879	3.34384
		Cumbria	cd & A	420	397	506	498	442	465	449	400	418	438	462	450	445.417	1181.72	2.64877	3.07251
		Warwickshire	cd & A	360	363	364	349	344	375	389	361	335	360	368	374	361.833	210.333	2.55851	2.32291
		Dyfed-Powys	cd & A	271	298	317	296	279	271	290	271	270	276	262	252	279.417	319.356	2.44625	2.50428
		UK wide	drugs	16178	14492	15229	16180	15951	16467	15891	16551	15198	16171	15398	16179	15823.8	378426	4.19931	5.57798		Drugs
		Metropolitan police (london)	drugs	4268	3576	3927	4140	3728	3974	4062	4133	3823	4232	3539	3924	3943.83	58028.7	3.59592	4.76364		SUMMARY OUTPUT
		Greater manchester	drugs	783	545	578	675	673	758	791	733	709	757	737	859	716.5	7872.64	2.85522	3.89612
		west Midlands Police	drugs	556	552	578	627	671	693	693	646	629	598	601	712	629.667	2976.06	2.79911	3.47364		Regression Statistics
		West Yorkshire	drugs	497	503	492	491	542	546	539	535	592	566	644	629	548	2667.09	2.73878	3.42604		Multiple R	0.89078
		South Yorshire	drugs	334	293	302	333	348	373	376	344	350	400	318	379	345.833	1045.42	2.53887	3.01929		R Square	0.793488
		Lancashire	drugs	314	290	294	330	293	287	293	263	296	339	294	301	299.5	403.545	2.4764	2.60589		Adjusted R Square	0.788451
		Thames valley	drugs	556	518	569	502	584	572	548	578	613	500	489	403	536	3236.36	2.72916	3.51006		Standard Error	0.305359
		Kent	drugs	335	305	337	298	354	372	311	343	327	343	348	399	339.333	800.97	2.53063	2.90362		Observations	43
		Avon and someset	drugs	411	351	321	491	619	496	529	443	412	505	405	476	454.917	6680.99	2.65793	3.82484
		Northern Ireland	drugs	487	363	354	344	258	411	342	382	267	246	278	400	344.333	5206.06	2.53698	3.71651		ANOVA
		Merseyside	drugs	877	756	812	775	755	837	786	994	739	816	734	728	800.75	5760.93	2.9035	3.76049			df	SS	MS	F	Significance F
		Hampshire	drugs	490	537	661	473	449	507	446	460	440	458	509	516	495.5	3703.91	2.69504	3.56866		Regression	1	14.6893	14.6893	157.536	1.25e-15
		Essex	drugs	339	277	353	322	358	382	324	475	390	459	363	259	358.417	4064.81	2.55439	3.60904		Residual	41	3.82302	0.0932444
		Northumbria	drugs	369	426	334	421	473	371	365	450	392	366	405	396	397.333	1591.33	2.59916	3.20176		Total	42	18.5124
		Sussex	drugs	373	316	331	337	343	305	308	457	347	321	375	400	351.083	1951.17	2.54541	3.2903
		South Wales	drugs	525	366	357	399	387	426	412	421	451	384	457	505	424.167	2743.97	2.62754	3.43838			Coefficients	Standard Error	t Stat	P-value	Lower 95%	Upper 95%	Lower 95.0%	Upper 95.0%
		West Mercia	drugs	248	207	225	237	272	235	236	278	236	248	263	239	243.667	394.97	2.3868	2.59656		Intercept	-0.420485	0.284022	-1.48047	0.146393	-0.994079	0.153109	-0.994079	0.153109
		Notts	drugs	254	292	257	320	300	337	321	310	328	319	287	330	304.583	754.629	2.48371	2.87773		X Variable 1	1.43099	0.114011	12.5513	1.25e-15	1.20074	1.66124	1.20074	1.66124
		Derbyshire	drugs	211	245	251	251	271	209	202	226	224	196	245	210	228.417	561.538	2.35873	2.74938
		Staffordshire	drugs	248	260	285	309	258	318	291	267	259	386	235	277	282.75	1648.02	2.4514	3.21696
		Humberside	drugs	236	190	170	208	210	227	204	216	170	207	197	173	200.667	467.515	2.30248	2.6698
		Cheshire	drugs	150	144	144	191	185	175	168	154	159	154	189	222	169.583	558.447	2.22938	2.74698
		Surrey	drugs	310	253	235	261	241	279	280	254	263	345	247	282	270.833	982.879	2.4327	2.9925
		Leicestershire	drugs	157	146	160	157	132	149	164	169	140	161	168	245	162.333	803.697	2.21041	2.90509
		Hertfordshire	drugs	362	382	416	358	386	387	373	391	316	430	351	403	379.583	938.811	2.57931	2.97258
		Cleveland	drugs	177	153	123	186	148	176	162	248	170	186	187	160	173	909.818	2.23805	2.95895
		Cambridgeshire	drugs	224	233	203	232	280	254	209	205	204	254	279	255	236	796.909	2.37291	2.90141
		Northamptonshire	drugs	157	144	128	159	148	181	147	115	140	155	177	126	148.083	384.992	2.17051	2.58545
		Norfolk	drugs	194	207	230	237	231	226	224	180	167	170	186	172	202	717.091	2.30535	2.85557
		Durham	drugs	116	81	71	94	131	139	128	115	81	115	106	104	106.75	461.477	2.02837	2.66415
		North Yorkshire	drugs	141	169	154	127	175	167	134	168	109	133	163	141	148.417	424.629	2.17148	2.62801
		Dorset	drugs	59	74	87	58	62	59	60	83	55	54	66	94	67.5833	184.265	1.82984	2.26544
		Lincolnshire	drugs	146	123	144	142	146	148	124	143	133	136	121	136	136.833	93.7879	2.13619	1.97215
		Suffolk	drugs	138	155	158	218	201	192	182	164	138	166	163	152	168.917	610.992	2.22767	2.78604
		Gloucestershire	drugs	127	100	114	131	126	130	117	124	116	114	143	109	120.917	132.629	2.08249	2.12264
		Bedfordshire	drugs	105	92	76	107	114	88	111	95	90	132	159	123	107.667	511.697	2.03208	2.70901
		North Wales	drugs	142	132	112	181	122	133	125	155	110	117	142	124	132.917	403.902	2.12358	2.60628
		Gwent	drugs	181	158	169	176	202	189	199	208	168	155	194	176	181.25	299.477	2.25828	2.47636
		Wiltshire	drugs	118	112	134	137	190	104	111	100	91	93	119	91	116.667	769.879	2.06695	2.88642
		Cumbria	drugs	120	125	150	166	122	145	110	140	127	118	124	128	131.25	253.114	2.1181	2.40332
		Warwickshire	drugs	74	70	79	305	106	112	100	108	142	101	127	92	118	3905.09	2.07188	3.59163
		Dyfed-Powys	drugs	233	236	315	237	334	355	252	237	254	186	220	293	262.667	2551.7	2.4194	3.40683
		UK wide	other	4422	4125	3872	4427	4004	4069	8667	10800	10472	13153	13672	16045	8144	2.06036e+07	3.91084	7.31394		Other Crime
		Metropolitan police (london)	other	619	545	524	580	530	548	1430	1454	1764	3953	3853	4463	1688.58	2.30159e+06	3.22752	6.36203		SUMMARY OUTPUT
		Greater manchester	other	190	188	157	192	167	166	558	687	619	648	623	691	407.167	59181.2	2.60977	4.77218
		west Midlands Police	other	203	191	191	212	178	197	482	578	569	560	633	824	401.5	52601.4	2.60369	4.721		Regression Statistics
		West Yorkshire	other	200	208	194	224	209	219	353	739	731	743	707	699	435.5	66580.5	2.63899	4.82335		Multiple R	0.970346
		South Yorshire	other	87	81	72	92	102	59	140	284	242	284	260	270	164.417	8840.45	2.21595	3.94647		R Square	0.941571
		Lancashire	other	67	81	64	85	74	85	69	183	189	318	242	274	144.25	8555.48	2.15912	3.93224		Adjusted R Square	0.940146
		Thames valley	other	131	142	130	154	134	128	465	545	410	484	454	675	321	41194.2	2.50651	4.61484		Standard Error	0.234976
		Kent	other	134	121	97	99	99	86	220	229	200	271	328	256	178.333	6797.52	2.25123	3.83235		Observations	43
		Avon and someset	other	78	76	64	82	79	67	144	143	181	156	148	419	136.417	9622.08	2.13487	3.98327
		Northern Ireland	other	303	288	289	292	232	261	429	403	423	372	439	470	350.083	6560.63	2.54417	3.81695		ANOVA
		Merseyside	other	87	69	79	93	61	65	250	307	275	288	279	293	178.833	11854.3	2.25245	4.07388			df	SS	MS	F	Significance F
		Hampshire	other	77	94	67	82	91	76	210	237	230	229	204	300	158.083	7034.27	2.19889	3.84722		Regression	1	36.4802	36.4802	660.712	6.6247e-27
		Essex	other	123	105	93	100	77	100	188	301	212	184	288	396	180.583	10355.7	2.25668	4.01518		Residual	41	2.26376	0.0552136
		Northumbria	other	103	85	85	125	88	98	282	330	331	248	259	296	194.167	10891.8	2.28817	4.0371		Total	42	38.744
		Sussex	other	86	72	79	82	68	94	176	181	180	223	218	312	147.583	6215.36	2.16904	3.79347
		South Wales	other	93	100	72	88	81	86	211	198	208	168	242	332	156.583	6846.81	2.19475	3.83549			Coefficients	Standard Error	t Stat	P-value	Lower 95%	Upper 95%	Lower 95.0%	Upper 95.0%
		West Mercia	other	67	69	62	74	58	65	71	143	161	137	239	225	114.25	4313.48	2.05786	3.63483		Intercept	-0.71759	0.176854	-4.05752	0.00021702	-1.07475	-0.360425	-1.07475	-0.360425
		Notts	other	56	60	52	66	68	70	101	121	132	135	183	187	102.583	2362.63	2.01108	3.3734		X Variable 1	2.09387	0.0814601	25.7043	6.6247e-27	1.92936	2.25839	1.92936	2.25839
		Derbyshire	other	53	59	55	74	66	51	118	116	95	93	136	160	89.6667	1310.61	1.95263	3.11747
		Staffordshire	other	92	97	73	98	60	75	70	83	169	124	146	210	108.083	2089.9	2.03376	3.32013
		Humberside	other	91	71	67	77	61	67	55	197	225	212	220	212	129.583	5563.17	2.11255	3.74532
		Cheshire	other	48	39	34	32	38	55	477	473	413	399	487	446	245.083	46072.4	2.38931	4.66344
		Surrey	other	79	64	75	87	86	73	93	200	202	211	192	254	134.667	4908.06	2.12926	3.69091
		Leicestershire	other	41	42	45	49	60	54	186	155	159	158	159	192	108.333	4051.33	2.03476	3.6076
		Hertfordshire	other	61	61	42	58	73	59	268	305	250	265	251	258	162.583	11938.1	2.21108	4.07693
		Cleveland	other	46	30	26	29	33	26	35	74	69	89	97	92	53.8333	797.97	1.73105	2.90199
		Cambridgeshire	other	70	38	50	52	53	41	42	120	110	144	160	236	93	3867.82	1.96848	3.58747
		Northamptonshire	other	49	48	42	37	37	43	40	112	96	123	166	157	79.1667	2412.88	1.89854	3.38254
		Norfolk	other	48	39	30	38	34	37	78	86	88	111	128	127	70.3333	1399.15	1.84716	3.14586
		Durham	other	51	52	36	53	60	36	34	54	39	97	59	99	55.8333	471.061	1.74689	2.67308
		North Yorkshire	other	43	29	47	34	23	45	71	142	114	156	164	193	88.4167	3770.99	1.94653	3.57646
		Dorset	other	22	23	17	33	23	23	47	46	51	43	45	73	37.1667	272.879	1.57015	2.43597
		Lincolnshire	other	63	59	78	51	49	58	57	95	87	87	146	155	82.0833	1254.63	1.91425	3.09852
		Suffolk	other	61	47	47	44	62	60	77	94	66	119	150	170	83.0833	1760.63	1.91951	3.24567
		Gloucestershire	other	31	23	25	43	45	37	272	362	309	322	336	341	178.833	23359.2	2.25245	4.36846
		Bedfordshire	other	42	36	27	66	37	39	49	99	82	89	61	128	62.9167	953.174	1.79877	2.97917
		North Wales	other	35	42	40	36	16	35	61	108	61	71	87	118	59.1667	999.788	1.77208	2.99991
		Gwent	other	49	33	42	27	39	36	40	64	58	51	59	61	46.5833	147.538	1.66823	2.1689
		Wiltshire	other	38	17	24	25	17	17	67	68	37	62	55	156	48.5833	1534.08	1.68649	3.18585
		Cumbria	other	31	43	20	35	26	29	41	47	67	70	76	65	45.8333	365.788	1.66118	2.56323
		Warwickshire	other	14	13	23	21	21	19	34	46	33	54	88	108	39.5	918.091	1.5966	2.96289
		Dyfed-Powys	other	22	21	7	15	15	15	14	21	24	25	21	66	22.1667	217.061	1.3457	2.33658
		UK wide	rob	5197	4990	4995	5129	4785	4695	4761	5156	4873	5508	5733	5883	5142.08	147746	3.71114	5.16951		Robbery
		Metropolitan police (london)	rob	2509	2534	2594	2752	2458	2466	2518	2653	2415	2800	2992	3164	2654.58	53969.4	3.424	4.73215		SUMMARY OUTPUT
		Greater manchester	rob	362	338	289	275	292	279	295	319	322	325	331	410	319.75	1492.2	2.50481	3.17383
		west Midlands Police	rob	451	426	445	431	459	460	448	455	460	471	468	461	452.917	186.992	2.65602	2.27182		Regression Statistics
		West Yorkshire	rob	155	179	147	139	169	150	123	155	176	197	174	187	162.583	458.265	2.21108	2.66112		Multiple R	0.949609
		South Yorshire	rob	107	86	86	74	52	95	88	81	79	84	113	113	88.1667	300.515	1.9453	2.47787		R Square	0.901758
		Lancashire	rob	80	64	43	63	58	37	40	49	41	60	40	48	51.9167	171.72	1.71531	2.23482		Adjusted R Square	0.899361
		Thames valley	rob	96	83	102	88	92	82	74	77	79	116	94	84	88.9167	141.902	1.94898	2.15199		Standard Error	0.276626
		Kent	rob	91	86	105	84	93	79	47	91	75	93	97	69	84.1667	233.97	1.92514	2.36916		Observations	43
		Avon and someset	rob	80	76	66	68	57	55	49	74	58	78	75	68	67	103.273	1.82607	2.01399
		Northern Ireland	rob	75	47	70	71	57	59	87	94	93	87	119	101	80	426.364	1.90309	2.62978		ANOVA
		Merseyside	rob	117	92	93	69	90	91	80	95	108	130	132	128	102.083	426.265	2.00895	2.62968			df	SS	MS	F	Significance F
		Hampshire	rob	65	53	66	42	53	46	51	68	53	74	53	56	56.6667	90.9697	1.75333	1.9589		Regression	1	28.7979	28.7979	376.335	2.86017e-22
		Essex	rob	98	94	90	103	99	88	86	120	73	94	104	123	97.6667	194.061	1.98975	2.28794		Residual	41	3.1374	0.0765219
		Northumbria	rob	39	35	36	41	37	31	29	54	47	32	42	39	38.5	49.1818	1.58546	1.6918		Total	42	31.9353
		Sussex	rob	52	51	36	51	46	51	55	46	37	57	73	64	51.5833	106.629	1.71251	2.02787
		South Wales	rob	32	35	31	28	49	25	19	40	33	36	33	41	33.5	60.8182	1.52504	1.78403			Coefficients	Standard Error	t Stat	P-value	Lower 95%	Upper 95%	Lower 95.0%	Upper 95.0%
		West Mercia	rob	22	26	26	32	24	23	37	42	25	34	38	41	30.8333	54.1515	1.48902	1.73361		Intercept	-0.276684	0.121349	-2.28007	0.0278738	-0.521752	-0.0316149	-0.521752	-0.0316149
		Notts	rob	89	84	91	103	85	86	97	81	75	94	115	92	91	112.364	1.95904	2.05063		X Variable 1	1.34468	0.0693155	19.3994	2.86017e-22	1.20469	1.48466	1.20469	1.48466
		Derbyshire	rob	69	51	35	52	33	37	49	69	51	49	42	61	49.8333	145.242	1.69752	2.16209
		Staffordshire	rob	51	58	43	40	41	47	47	35	52	43	48	45	45.8333	37.4242	1.66118	1.57315
		Humberside	rob	38	37	47	48	42	29	36	30	31	34	52	50	39.5	65.9091	1.5966	1.81895
		Cheshire	rob	21	24	20	15	8	14	21	13	19	28	34	31	20.6667	58.9697	1.31527	1.77063
		Surrey	rob	19	14	13	33	19	23	14	20	27	31	18	11	20.1667	50.5152	1.30463	1.70342
		Leicestershire	rob	65	55	49	70	56	61	47	41	65	68	70	55	58.5	91.3636	1.76716	1.96077
		Hertfordshire	rob	33	40	37	44	29	27	38	46	42	40	26	32	36.1667	44.697	1.55831	1.65028
		Cleveland	rob	19	28	20	25	32	18	16	23	19	21	28	18	22.25	24.75	1.34733	1.39358
		Cambridgeshire	rob	39	29	36	27	15	11	21	26	24	39	26	31	27	76	1.43136	1.88081
		Northamptonshire	rob	71	50	49	36	46	38	40	47	58	59	39	45	48.1667	105.242	1.68275	2.02219
		Norfolk	rob	11	9	21	17	6	9	11	21	9	24	22	10	14.1667	40.3333	1.15127	1.60566
		Durham	rob	11	5	7	10	5	8	8	7	8	10	15	10	8.66667	7.69697	0.937852	0.88632
		North Yorkshire	rob	11	9	10	14	10	7	12	14	13	7	11	14	11	6.36364	1.04139	0.803705
		Dorset	rob	14	21	21	11	11	17	16	26	20	15	14	12	16.5	21.7273	1.21748	1.33701
		Lincolnshire	rob	12	16	10	20	15	15	14	14	16	18	11	20	15.0833	10.2652	1.1785	1.01137
		Suffolk	rob	27	19	24	19	13	13	19	17	15	15	20	15	18	18.3636	1.25527	1.26396
		Gloucestershire	rob	14	12	10	14	26	12	23	13	25	28	27	14	18.1667	47.9697	1.25928	1.68097
		Bedfordshire	rob	61	73	58	47	50	43	40	40	65	57	55	51	53.3333	103.515	1.727	2.015
		North Wales	rob	12	8	9	7	8	8	14	15	7	9	12	11	10	7.45455	1	0.872421
		Gwent	rob	21	7	9	15	16	22	14	10	14	16	12	11	13.9167	20.447	1.14354	1.31063
		Wiltshire	rob	13	7	14	16	11	11	11	8	11	8	17	15	11.8333	10.5152	1.07311	1.02182
		Cumbria	rob	8	2	13	2	4	5	3	3	5	3	4	6	4.83333	9.60606	0.684247	0.982545
		Warwickshire	rob	23	21	19	28	17	11	18	20	19	16	28	16	19.6667	24.0606	1.29373	1.38131
		Dyfed-Powys	rob	9	3	3	2	0	2	0	0	3	2	5	6	2.91667	7.17424	0.464887	0.855776
		UK wide	shoplift	27093	25554	26006	25847	26023	26879	27002	26161	25520	23812	23478	26001	25781.3	1.27496e+06	4.41131	6.1055
		Metropolitan police (london)	shoplift	3109	2785	2933	2982	2998	3228	3475	3149	2942	3134	3090	3314	3094.92	34785.4	3.49065	4.5414
		Greater manchester	shoplift	1340	1204	1269	1157	1203	1236	1207	1257	1169	1069	1053	1195	1196.58	6404.08	3.07794	3.80646
		west Midlands Police	shoplift	1346	1322	1309	1222	1281	1351	1372	1396	1383	1221	1156	1244	1300.25	5738.93	3.11403	3.75883
		West Yorkshire	shoplift	1270	1250	1246	1154	1230	1235	1259	1212	1171	1185	1117	1313	1220.17	3020.52	3.08642	3.48008
		South Yorshire	shoplift	894	835	858	822	842	827	851	838	886	844	777	818	841	950.909	2.9248	2.97814
		Lancashire	shoplift	722	711	740	811	773	716	728	679	706	571	628	615	700	4583.82	2.8451	3.66123
		Thames valley	shoplift	1211	1215	1007	943	974	1088	1078	938	990	867	991	1108	1034.17	11628.9	3.01459	4.06554
		Kent	shoplift	861	886	885	910	813	908	801	835	884	813	843	960	866.583	2270.45	2.93781	3.35611
		Avon and someset	shoplift	1105	915	880	994	939	962	875	936	932	869	862	916	932.083	4554.99	2.96945	3.65849
		Northern Ireland	shoplift	632	468	494	467	480	522	499	598	479	432	472	521	505.333	3273.7	2.70358	3.51504
		Merseyside	shoplift	884	936	834	906	830	861	825	771	734	664	705	746	808	7096	2.90741	3.85101
		Hampshire	shoplift	887	958	978	886	938	935	1062	888	933	791	785	852	907.75	6058.93	2.95797	3.7824
		Essex	shoplift	806	796	819	819	809	853	821	872	822	801	646	745	800.75	3318.93	2.9035	3.521
		Northumbria	shoplift	767	701	770	699	766	770	849	742	743	652	605	741	733.75	3982.02	2.86555	3.6001
		Sussex	shoplift	668	648	674	645	679	657	688	712	692	685	701	761	684.167	1000.88	2.83516	3.00038
		South Wales	shoplift	694	685	601	707	720	706	676	691	770	550	620	673	674.417	3443.54	2.82893	3.537
		West Mercia	shoplift	510	437	557	537	530	535	540	469	466	503	448	512	503.667	1565.88	2.70214	3.19476
		Notts	shoplift	637	554	577	596	658	694	673	647	604	603	545	538	610.5	2667.18	2.78569	3.42605
		Derbyshire	shoplift	542	453	463	480	453	519	490	415	417	407	384	413	453	2335.64	2.6561	3.36841
		Staffordshire	shoplift	530	476	332	531	386	445	438	489	464	371	407	429	441.5	3746.09	2.64493	3.57358
		Humberside	shoplift	624	585	598	700	659	705	648	555	558	533	457	567	599.083	5220.08	2.77749	3.71768
		Cheshire	shoplift	497	499	513	518	503	613	523	511	463	458	489	488	506.25	1532.75	2.70437	3.18547
		Surrey	shoplift	324	360	363	408	367	377	370	363	353	325	302	319	352.583	883.174	2.54726	2.94605
		Leicestershire	shoplift	591	531	558	475	471	526	532	476	457	418	401	528	497	3218	2.69636	3.50759
		Hertfordshire	shoplift	445	460	445	460	544	491	481	453	452	424	468	492	467.917	968.447	2.67017	2.98608
		Cleveland	shoplift	427	472	470	419	445	417	479	505	405	371	401	487	441.5	1683.91	2.64493	3.22632
		Cambridgeshire	shoplift	339	317	410	308	393	346	359	381	383	339	345	391	359.25	1033.66	2.5554	3.01438
		Northamptonshire	shoplift	383	396	427	345	332	331	416	392	341	351	312	418	370.333	1559.33	2.56859	3.19294
		Norfolk	shoplift	294	286	325	279	283	357	333	306	346	291	315	354	314.083	810.811	2.49704	2.90892
		Durham	shoplift	314	246	227	216	275	217	243	253	233	204	221	266	242.917	951.72	2.38546	2.97851
		North Yorkshire	shoplift	307	321	400	315	345	318	309	288	342	282	241	326	316.167	1490.7	2.49992	3.17339
		Dorset	shoplift	340	313	353	343	340	381	304	305	339	293	249	342	325.167	1178.52	2.51211	3.07134
		Lincolnshire	shoplift	397	377	382	394	429	437	402	456	455	389	337	364	401.583	1329.9	2.60378	3.12382
		Suffolk	shoplift	282	242	282	307	296	327	347	356	296	274	315	334	304.833	1085.79	2.48406	3.03574
		Gloucestershire	shoplift	273	255	261	280	270	289	257	243	259	245	304	282	268.167	334.515	2.4284	2.52442
		Bedfordshire	shoplift	277	233	287	253	254	252	257	316	273	249	218	266	261.25	646.568	2.41706	2.81061
		North Wales	shoplift	349	348	332	282	341	299	328	341	300	248	257	293	309.833	1240.15	2.49113	3.09347
		Gwent	shoplift	246	272	231	276	272	277	255	290	268	277	236	291	265.917	387.72	2.42475	2.58852
		Wiltshire	shoplift	321	230	285	297	270	278	305	271	252	236	245	249	269.917	817.356	2.43123	2.91241
		Cumbria	shoplift	239	208	224	244	214	240	229	191	212	215	250	194	221.667	371.515	2.3457	2.56998
		Warwickshire	shoplift	211	203	212	261	221	179	213	176	185	200	134	156	195.917	1085.36	2.29207	3.03557
		Dyfed-Powys	shoplift	145	119	136	140	149	126	139	155	125	108	101	129	131	264	2.11727	2.4216
		UK wide	total	451960	453294	510095	541020	483370	470940	455831	446543	416553	457315	427327	467117	465114	1.15881e+09	5.66756	9.06401		Total
		Metropolitan police (london)	total	66426	78867	86753	96390	85243	83371	83863	80409	76295	84334	82621	89862	82869.5	5.37769e+07	4.91839	7.7306		SUMMARY OUTPUT
		Greater manchester	total	27538	25448	29615	30023	27808	26843	25925	25770	23393	25411	23283	25332	26365.8	4.4843e+06	4.42104	6.6517
		west Midlands Police	total	20647	20325	22931	24096	21336	21299	20479	19807	18505	20461	19100	20342	20777.3	2.34134e+06	4.31759	6.36946		Regression Statistics
		West Yorkshire	total	21394	20764	22796	24258	22035	21621	20814	20112	19327	21617	19217	21738	21307.8	2.0089e+06	4.32854	6.30296		Multiple R	0.974823
		South Yorshire	total	14859	14565	16669	16681	14705	14996	14541	14640	13326	15860	13501	15305	14970.7	1.10176e+06	4.17524	6.04209		R Square	0.950281
		Lancashire	total	15129	14719	17327	18557	16120	15493	14122	13260	12594	13774	13079	14119	14857.8	3.17947e+06	4.17195	6.50236		Adjusted R Square	0.949068
		Thames valley	total	14024	13642	15054	15728	14349	13897	12946	12632	12228	12970	12189	12457	13509.7	1.30152e+06	4.13064	6.11445		Standard Error	0.162305
		Kent	total	13507	13779	15215	14967	13229	12973	11395	12022	10976	12646	12085	12702	12958	1.66833e+06	4.11254	6.22228		Observations	43
		Avon and someset	total	13879	13671	14461	16301	14396	13852	13381	13150	11572	12261	12132	13116	13514.3	1.57037e+06	4.13079	6.196
		Northern Ireland	total	13905	12933	14557	15317	13795	13157	13423	13351	12449	12349	12398	12585	13351.6	850342	4.12553	5.92959		ANOVA
		Merseyside	total	13614	12013	13476	14251	12399	12569	12514	12462	11456	12370	10802	12814	12561.7	868759	4.09905	5.9389			df	SS	MS	F	Significance F
		Hampshire	total	13511	14392	16262	16487	15053	14117	13493	13545	12259	13717	12059	13240	14011.2	1.88508e+06	4.14648	6.27533		Regression	1	20.643	20.643	783.629	2.41109e-28
		Essex	total	12914	12255	14798	15177	13416	13169	12105	12860	11516	12726	11737	12683	12946.3	1.22684e+06	4.11215	6.08879		Residual	41	1.08006	0.0263429
		Northumbria	total	12696	12202	13899	14291	12683	12081	12055	12659	11867	12495	11072	12835	12569.6	747134	4.09932	5.8734		Total	42	21.7231
		Sussex	total	11608	11344	12905	13767	11457	11165	11561	11670	10530	11264	10625	12308	11683.7	846027	4.06758	5.92738
		South Wales	total	10607	10120	10708	11844	10444	9825	9755	9976	9665	9448	9237	11023	10221	548395	4.00949	5.73909			Coefficients	Standard Error	t Stat	P-value	Lower 95%	Upper 95%	Lower 95.0%	Upper 95.0%
		West Mercia	total	9073	8720	9478	9836	9741	9958	9129	8709	8080	8757	8713	9137	9110.92	312567	3.95956	5.49494		Intercept	-1.62496	0.266886	-6.08859	3.23676e-07	-2.16395	-1.08597	-2.16395	-1.08597
		Notts	total	8450	8319	9185	9769	8904	8949	8566	8297	7763	8319	7839	8483	8570.25	316286	3.93299	5.50008		X Variable 1	1.87104	0.0668386	27.9934	2.41109e-28	1.73606	2.00602	1.73606	2.00602
		Derbyshire	total	8487	8346	9201	9771	9005	8596	8158	7903	7336	8502	7456	7940	8391.75	498742	3.92385	5.69788
		Staffordshire	total	8006	7705	8429	9726	7516	7864	7716	6967	6749	7669	6292	7371	7667.5	755588	3.88465	5.87828
		Humberside	total	7095	6829	7680	8176	7626	7561	7195	6684	6196	7144	6312	7095	7132.75	333288	3.85326	5.52282
		Cheshire	total	7513	7427	8578	9120	8278	8175	8003	7454	6828	7572	7427	7912	7857.25	382575	3.89527	5.58272
		Surrey	total	6970	6810	7929	8584	8053	7779	7194	7119	6740	7520	6834	7272	7400.33	335717	3.86925	5.52597
		Leicestershire	total	7190	6674	8085	8054	7623	7342	6845	6734	6111	6493	5823	6976	6995.83	496678	3.84484	5.69607
		Hertfordshire	total	6274	6091	6708	7222	6275	6532	6550	6385	5999	7241	6213	7011	6541.75	179358	3.81569	5.25372
		Cleveland	total	7251	6861	7499	8044	7151	6893	6780	6461	5932	6722	5885	6454	6827.75	381603	3.83428	5.58161
		Cambridgeshire	total	6059	5959	6828	6726	6257	5953	5643	5439	5234	5978	5518	6187	5981.75	234435	3.77683	5.37002
		Northamptonshire	total	5955	5816	6812	7069	6447	6028	6048	5959	5785	6463	6345	6339	6255.5	159431	3.79626	5.20257
		Norfolk	total	5485	5487	6554	6599	5832	5802	5434	5141	4648	5607	5169	5501	5604.92	306236	3.74857	5.48606
		Durham	total	5467	5197	5607	5884	5368	4999	5034	4696	4368	5297	4464	5001	5115.17	204688	3.70886	5.31109
		North Yorkshire	total	5864	5809	6893	6681	6113	5856	5286	5314	4962	5605	5252	5637	5772.67	330424	3.76138	5.51907
		Dorset	total	5353	5565	6460	6640	6028	5850	5383	5493	5199	5153	5094	5797	5667.92	253433	3.75342	5.40386
		Lincolnshire	total	4876	4714	5619	5913	5304	5105	4795	4640	4630	5021	4590	5139	5028.83	173069	3.70147	5.23822
		Suffolk	total	5251	5306	6371	6514	5749	5365	5267	5055	4505	5301	4936	5386	5417.17	317945	3.73377	5.50235
		Gloucestershire	total	4736	4389	4889	5288	4939	4974	4514	4426	4067	4270	4303	4498	4607.75	127567	3.66349	5.10574
		Bedfordshire	total	4548	4299	5075	5376	4581	4314	4583	4686	4398	5062	4487	4678	4673.92	110771	3.66968	5.04443
		North Wales	total	5337	5309	6363	6275	5579	5545	5242	5250	4567	4873	4635	4996	5330.92	315324	3.7268	5.49876
		Gwent	total	4743	4843	3734	5786	4939	4717	4599	4546	3996	4106	3726	4394	4510.75	335196	3.65425	5.5253
		Wiltshire	total	4665	4598	5322	5462	5102	4581	4346	4406	4052	4276	4198	4570	4631.5	198086	3.66572	5.29685
		Cumbria	total	3919	4063	4756	5167	4451	4188	3924	3923	3923	3791	4008	3806	4159.92	179530	3.61908	5.25414
		Warwickshire	total	3852	3857	4610	5135	4474	4200	3898	3139	3443	3894	3611	3801	3992.83	293715	3.60128	5.46793
		Dyfed-Powys	total	3283	3262	4004	4068	3567	3386	3327	3392	3084	2976	3060	3275	3390.33	116999	3.53024	5.06818
		UK wide	vehicle	33789	31267	30227	30313	30972	30587	31708	32119	30770	32408	30381	33773	31526.2	1.60272e+06	4.49867	6.20486
		Metropolitan police (london)	vehicle	8347	7496	7101	7662	7551	7233	7897	7804	7686	8234	7161	8322	7707.83	188401	3.88693	5.27508
		Greater manchester	vehicle	1921	1866	1998	1694	1833	1564	1697	1753	1749	1752	1699	1805	1777.58	13467.4	3.24983	4.12928
		west Midlands Police	vehicle	2182	1934	1900	1867	1938	1869	1975	2007	1697	1809	1878	2068	1927	15518	3.28488	4.19084
		West Yorkshire	vehicle	2050	1810	1613	1763	1799	1810	1821	1925	1712	1986	1748	1784	1818.42	14212.3	3.25969	4.15266
		South Yorshire	vehicle	1165	1056	1048	880	1077	1002	1066	1086	886	1007	1041	1208	1043.5	9093.91	3.01849	3.95875
		Lancashire	vehicle	857	739	814	759	777	737	585	611	564	714	736	741	719.5	8017.91	2.85703	3.90406
		Thames valley	vehicle	1361	1145	1121	1099	1091	1258	1247	1234	1199	1174	1148	1061	1178.17	7361.79	3.07121	3.86698
		Kent	vehicle	940	911	803	734	830	848	759	846	794	892	872	1008	853.083	6038.27	2.93099	3.78091
		Avon and someset	vehicle	792	753	633	692	744	763	755	806	764	702	723	793	743.333	2430.61	2.87118	3.38571
		Northern Ireland	vehicle	458	453	416	385	421	429	455	495	442	409	434	435	436	787.273	2.63949	2.89613
		Merseyside	vehicle	747	720	630	664	574	669	686	734	793	859	800	913	732.417	9425.72	2.86476	3.97431
		Hampshire	vehicle	693	713	649	768	717	658	670	733	677	672	636	593	681.583	2206.63	2.83352	3.34373
		Essex	vehicle	1097	997	1086	1036	1044	1076	1008	1108	1027	1129	929	1206	1061.92	5126.63	3.02609	3.70983
		Northumbria	vehicle	525	488	488	435	498	547	516	578	559	530	469	558	515.917	1759.72	2.71258	3.24544
		Sussex	vehicle	843	665	652	685	626	590	661	766	613	605	609	724	669.917	5658.81	2.82602	3.75273
		South Wales	vehicle	747	804	733	786	730	746	887	871	865	834	814	1023	820	7131.09	2.91381	3.85316
		West Mercia	vehicle	528	485	455	517	537	538	505	405	522	476	439	516	493.583	1793.54	2.69336	3.25371
		Notts	vehicle	545	538	497	475	480	612	590	590	576	538	520	666	552.25	3242.02	2.74214	3.51082
		Derbyshire	vehicle	544	473	447	466	485	487	508	437	420	476	409	441	466.083	1453.72	2.66846	3.16248
		Staffordshire	vehicle	383	408	396	384	324	404	402	359	360	379	437	389	385.417	825.538	2.58593	2.91674
		Humberside	vehicle	413	368	394	365	342	330	438	405	385	411	374	435	388.333	1163.7	2.5892	3.06584
		Cheshire	vehicle	436	414	408	387	415	417	420	360	412	463	483	514	427.417	1746.99	2.63085	3.24229
		Surrey	vehicle	403	357	404	339	419	399	444	439	447	431	383	493	413.167	1767.42	2.61613	3.24734
		Leicestershire	vehicle	620	580	584	580	567	499	545	637	528	512	535	577	563.667	1725.52	2.75102	3.23692
		Hertfordshire	vehicle	511	468	393	433	460	472	432	480	456	547	385	491	460.667	2125.15	2.66339	3.32739
		Cleveland	vehicle	276	276	241	262	256	268	277	304	296	267	326	271	276.667	515.515	2.44196	2.71224
		Cambridgeshire	vehicle	332	370	397	335	354	368	319	315	348	448	360	438	365.333	1846.79	2.56269	3.26642
		Northamptonshire	vehicle	426	349	372	303	353	378	397	389	360	398	536	532	399.417	4892.08	2.60143	3.68949
		Norfolk	vehicle	225	264	208	219	205	193	192	211	215	286	230	241	224.083	786.083	2.35041	2.89547
		Durham	vehicle	309	341	259	280	285	236	263	288	300	272	287	330	287.5	877.727	2.45864	2.94336
		North Yorkshire	vehicle	249	248	239	226	216	216	188	200	219	247	219	222	224.083	364.811	2.35041	2.56207
		Dorset	vehicle	359	355	399	322	393	404	396	417	450	399	339	355	382.333	1332.97	2.58244	3.12482
		Lincolnshire	vehicle	288	253	222	318	244	221	244	267	248	248	329	327	267.417	1509.17	2.42719	3.17874
		Suffolk	vehicle	354	284	324	312	296	271	321	328	349	409	286	275	317.417	1585.17	2.50163	3.20008
		Gloucestershire	vehicle	237	201	276	284	315	311	298	222	271	212	191	245	255.25	1863.3	2.40697	3.27028
		Bedfordshire	vehicle	365	361	356	311	350	409	481	408	384	359	394	372	379.167	1759.79	2.57883	3.24546
		North Wales	vehicle	205	211	205	216	199	203	181	176	181	208	173	187	195.417	222.265	2.29096	2.34687
		Gwent	vehicle	285	304	255	284	327	312	329	363	239	241	258	296	291.083	1475.72	2.46402	3.169
		Wiltshire	vehicle	226	279	271	241	315	254	256	216	226	296	287	324	265.917	1260.81	2.42475	3.10065
		Cumbria	vehicle	118	98	101	130	118	114	130	110	149	135	122	142	122.25	243.841	2.08725	2.38711
		Warwickshire	vehicle	310	337	337	336	360	372	359	356	307	356	315	355	341.667	466.97	2.5336	2.66929
		Dyfed-Powys	vehicle	95	85	89	66	91	87	87	66	65	66	55	89	78.4167	185.356	1.89441	2.26801
		UK wide	violent	57514	54442	57925	62133	55213	54604	51072	52057	45672	51479	53249	52064	53952	17115906	4.73201	7.2334		Violent Crime
		Metropolitan police (london)	violent	11870	11041	11280	12794	11473	11389	11356	10804	9460	10713	11276	11352	11234	599327	4.05053	5.77766		SUMMARY OUTPUT
		Greater manchester	violent	2871	2590	2801	2972	2577	2636	2384	2467	2193	2490	2641	2575	2599.75	45322.8	3.41493	4.65632
		west Midlands Police	violent	2909	2912	3152	3371	3093	3177	2709	2987	2506	2745	2707	2559	2902.25	70575.3	3.46273	4.84865		Regression Statistics
		West Yorkshire	violent	2105	2066	2279	2557	2179	2186	1981	1884	1728	1971	2099	2100	2094.58	42836.3	3.3211	4.63181		Multiple R	0.909771
		South Yorshire	violent	1103	1044	1198	1146	927	1089	951	882	789	951	964	957	1000.08	13882.4	3.00004	4.14247		R Square	0.827684
		Lancashire	violent	1899	1701	1826	1989	1702	1710	1490	1475	1329	1483	1589	1552	1645.42	37911.9	3.21628	4.57878		Adjusted R Square	0.823481
		Thames valley	violent	1804	1903	1926	1923	1892	1711	1558	1640	1541	1710	1664	1607	1739.92	20889.5	3.24053	4.31993		Standard Error	0.327152
		Kent	violent	2449	2558	2416	2390	1931	1872	1371	1715	1419	1659	1886	1607	1939.42	173943	3.28767	5.24041		Observations	43
		Avon and someset	violent	1656	1557	1496	1710	1530	1475	1895	1871	1564	1776	1803	1822	1679.58	23241.4	3.2252	4.36626
		Northern Ireland	violent	2556	2450	2677	2777	2568	2519	2478	2571	2308	2361	2581	2258	2508.67	22237.5	3.39944	4.34709		ANOVA
		Merseyside	violent	1139	1077	1169	1317	1114	1148	1095	1106	983	1083	1007	998	1103	8125.82	3.04258	3.90987			df	SS	MS	F	Significance F
		Hampshire	violent	1004	1019	983	1152	1036	907	856	917	793	962	833	952	951.167	9746.33	2.97826	3.98884		Regression	1	21.0775	21.0775	196.934	2.9963e-17
		Essex	violent	1847	1758	1863	2019	1725	1650	1516	1661	1314	1561	1679	1592	1682.08	33488.6	3.22585	4.5249		Residual	41	4.38816	0.107028
		Northumbria	violent	982	861	980	1116	889	931	867	938	876	906	821	798	913.75	7264.02	2.96083	3.86118		Total	42	25.4657
		Sussex	violent	1403	1226	1400	1587	1323	1192	1309	1279	1145	1382	1372	1466	1340.33	15012.4	3.12721	4.17645
		South Wales	violent	1495	1328	1404	1469	1271	1217	1287	1411	1162	1242	1232	1336	1321.17	11032.5	3.12096	4.04267			Coefficients	Standard Error	t Stat	P-value	Lower 95%	Upper 95%	Lower 95.0%	Upper 95.0%
		West Mercia	violent	1094	968	993	1096	1004	1082	968	955	897	964	1060	1044	1010.42	4095.72	3.0045	3.61233		Intercept	-1.16277	0.371745	-3.12788	0.00323555	-1.91352	-0.412018	-1.91352	-0.412018
		Notts	violent	1166	1123	1195	1350	1282	1213	1115	1210	1046	1109	1288	1104	1183.42	8134.99	3.07314	3.91036		X Variable 1	1.72015	0.122576	14.0333	2.9963e-17	1.4726	1.9677	1.4726	1.9677
		Derbyshire	violent	855	822	912	942	876	865	841	849	712	932	861	832	858.25	3590.57	2.93361	3.55516
		Staffordshire	violent	1524	1383	1407	1675	1192	1393	1230	1104	1101	1316	1121	1222	1305.67	31851.3	3.11583	4.50313
		Humberside	violent	1027	1023	1184	1230	1154	1117	1096	997	920	965	983	1032	1060.67	9037.88	3.02558	3.95607
		Cheshire	violent	780	717	809	907	796	788	417	435	387	456	555	463	625.833	36125.8	2.79646	4.55782
		Surrey	violent	813	757	828	939	837	798	754	835	687	740	781	688	788.083	4946.08	2.89657	3.69426
		Leicestershire	violent	1015	879	1053	970	1050	971	894	928	854	946	1002	921	956.917	4230.81	2.98087	3.62642
		Hertfordshire	violent	757	666	736	813	703	698	748	755	664	809	792	775	743	2626.36	2.87099	3.41935
		Cleveland	violent	583	572	604	638	598	527	541	574	491	587	591	613	576.583	1612.99	2.76086	3.20763
		Cambridgeshire	violent	598	620	615	625	520	548	576	513	477	536	509	533	555.833	2462.7	2.74494	3.39141
		Northamptonshire	violent	638	664	722	730	667	608	603	659	626	671	719	738	670.417	2253.36	2.82634	3.35283
		Norfolk	violent	785	784	881	854	713	767	677	793	630	749	757	769	763.25	4718.02	2.88267	3.67376
		Durham	violent	543	476	516	499	381	408	352	382	340	353	392	396	419.833	4882.15	2.62308	3.68861
		North Yorkshire	violent	566	523	636	630	592	572	519	566	480	565	563	514	560.5	2137.55	2.74858	3.32992
		Dorset	violent	474	469	563	507	519	497	442	516	482	518	544	523	504.5	1137.73	2.70286	3.05604
		Lincolnshire	violent	539	530	580	641	521	539	460	474	430	504	563	510	524.25	3169.84	2.71954	3.50104
		Suffolk	violent	681	651	749	709	693	677	589	621	535	606	624	637	647.667	3393.15	2.81135	3.5306
		Gloucestershire	violent	421	377	381	377	398	414	164	229	161	192	187	196	291.417	12080.3	2.46451	4.08208
		Bedfordshire	violent	576	590	590	600	531	496	507	546	461	541	546	496	540	1932	2.73239	3.28601
		North Wales	violent	815	684	822	777	736	792	684	697	607	694	742	697	728.917	4067.54	2.86268	3.60933
		Gwent	violent	259	271	279	277	239	261	236	219	197	204	201	245	240.667	890.606	2.38142	2.94969
		Wiltshire	violent	674	612	618	610	612	538	460	518	444	497	522	498	550.25	5280.75	2.74056	3.7227
		Cumbria	violent	474	483	557	573	504	436	384	394	335	380	466	367	446.083	5812.08	2.64942	3.76433
		Warwickshire	violent	370	321	406	463	446	405	361	356	306	351	360	361	375.5	2172.64	2.57461	3.33699
		Dyfed-Powys	violent	331	334	393	372	356	333	299	274	241	254	309	295	315.917	2137.72	2.49957	3.32995
